# Supplementary material for: Comparative analysis of seven types of phosphate transporters in forty species from the phylogenetic and transcriptomic perspective
Source: PLoS One. 2026 May 21;21(5):e0349574. doi: 10.1371/journal.pone.0349574 (PMC13193548; doi:10.1371/journal.pone.0349574)
Supplement: S1 Table — (XLSX) [file pone.0349574.s001.xlsx]

## Sheet: Sheet1
	genomes
	species	version	genome source	reference
	Eudicotyledoneae
1	Aquilegia coerulea	v1.1	https://phytozome.jgi.doe.gov/pz/portal.html	Aquilegia coerulea Genome Sequencing Project, http://phytozome.jgi.doe.gov/pz/portal.html#!info?alias=Org_Acoerulea
2	Vitis vinifera	IGGP_12X	http://plants.ensembl.org/info/website/ftp/index.html	Jaillon O, Aury JM, Noel B et al (2007) The grapevine genome sequence suggests ancestral hexaploidization in major angiosperm phyla. Nature 449 (7161): 463-467
3	Populus trichocarpa	v3.0	https://phytozome.jgi.doe.gov/pz/portal.html	Tuskan GA, DiFazio S, Jansson S et al (2006) The genome of black cottonwood, Populus trichocarpa (torr. & gray). Science 313: 1596-1604
4	Salix purpurea	289_v1.0	https://phytozome.jgi.doe.gov/pz/portal.html	Salix purpurea v1.0, DOE-JGI, http://phytozome.jgi.doe.gov/pz/portal.html#!info?alias=Org_Spurpurea
5	Arabidopsis thaliana	v10	http://www.arabidopsis.org/	Lamesch P, Berardini TZ, Li D, Swarbreck D et al (2012) The Arabidopsis Information Resource (TAIR): improved gene annotation and new tools. Nucleic Acids Res 40:1202-1210
6	Brassica oleracea	v2.1	http://plants.ensembl.org/info/website/ftp/index.html	Liu S, Liu Y, Yang X et al (2014) The Brassica oleracea genome reveals the asymmetrical evolution of polyploid genomes. Nat Commun 5: 3930
7	Brassica rapa	v1.5	http://brassicadb.org/brad/	Wang X, Wang H, Wang J et al (2011) The genome of the mesopolyploid crop species Brassica rapa. Nat Genet 43 (10): 1035-1039
8	Glycine max	Wm82.a1.v1	https://phytozome.jgi.doe.gov/pz/portal.html	Schmutz J, Cannon SB, Schlueter J et al (2010) Genome sequence of the palaeopolyploid soybean. Nature 463 (7278): 178-183
9	Cucumis sativus	9930_v2	http://www.icugi.org/cgi-bin/ICuGI/index.cgi	Huang S, Li R, Zhang Z et al (2009) The genome of the cucumber, Cucumis sativus L. Nat Genet 41 (12): 1275-1281
10	Cucumis melo	DHL92_ASM31304v1	https://www.ncbi.nlm.nih.gov/genome/10697?genome_assembly_id=39592	Garcia-Mas J, Benjak A, Sanseverino W et al (2012) The genome of melon (Cucumis melo L.) Proc Natl Acad Sci U S A109:11872
11	Citrullus lanatus	97103_v1	http://www.icugi.org/cgi-bin/ICuGI/index.cgi	Guo S, Zhang J, Sun H et al (2013) The draft genome of watermelon (Citrullus lanatus) and resequencing of 20 diverse accessions. Nat Genet 45(1):51-60
12	Ipomoea nil	Asagao_1.1	https://www.ncbi.nlm.nih.gov/genome/46552?genome_assembly_id=293413	Hoshino A, Jayakumar V, Nitasaka E et al (2016) Genome sequence and analysis of the Japanese morning glory Ipomoea nil. Nat Commun 7:13295
13	Capsicum annuum	Zunla_v1.0	https://www.ncbi.nlm.nih.gov/genome/10896?genome_assembly_id=227510	Qin C, Yu C, Shen Y et al (2014) Whole-genome sequencing of cultivated and wild peppers provides insights into Capsicum domestication and specialization. Proc Natl Acad Sci U S A 111: 5135-5140
14	Solanum lycopersicum	iTAG2.3	https://phytozome.jgi.doe.gov/pz/portal.html	Tomato Genome Consortium (2012) The tomato genome sequence provides insights into fleshy fruit evolution. Nature 485 (7400): 635-641
15	Solanum tuberosum	v3.4	https://phytozome.jgi.doe.gov/pz/portal.html	Potato Genome Sequencing Consortium, Xu X, Pan S, Cheng S et al (2011) Genome sequence and analysis of the tuber crop potato. Nature 475 (7355): 189-195
	Monocotyledoneae
16	Oryza sativa	v7	https://phytozome.jgi.doe.gov/pz/portal.html	Ouyang S, Zhu W, Hamilton J et al (2007) The TIGR rice genome annotation resource: Improvements and new features. Nucleic Acids Res 35:883-887
17	Leersia perrieri	v1.4	http://plants.ensembl.org/info/website/ftp/index.html	Luo MC, Gu YQ, Puiu D et al (2017) Genome sequence of the progenitor of the wheat D genome Aegilops tauschii. Nature 551:498502
18	Aegilops tanschii	ASM34733v1	https://www.ncbi.nlm.nih.gov/genome/?term=ASM34733v1	Marcussen T, Sandve SR, Heier L et al (2014) Ancient hybridizations among the ancestral genomes of bread wheat. Science 345:1250092
19	Triticum urartu	ASM34745v1	https://www.ncbi.nlm.nih.gov/genome/16746?genome_assembly_id=46279	Ling HQ, Zhao S, Liu D et al (2013) Draft genome of the wheat A-genome progenitor Triticum urartu. Nature 496:87-90
20	Spirodela polyrhiza	v2	https://phytozome.jgi.doe.gov/pz/portal.html	Wang W, Haberer G, Gundlach H et al (2014) The Spirodela polyrhiza genome reveals insights into its neotenous reduction fast growth and aquatic lifestyle. Nat Commun 5, 3311
21	Zostera marina	v2.2	https://phytozome.jgi.doe.gov/pz/portal.html	Olsen JL., Rouze P, Verhelst B et al (2016) The genome of the seagrass Zostera marina reveals angiosperm adaptation to the sea. Nature 530, 331-335
22	Dendrobium officinale	v2	http://202.203.187.112/herbalplant/	Yan L, Wang X, Liu H et al (2015) The genome of Dendrobium officinale illuminates the biology of the important traditional chinese orchid herb. Molecular Plant 8:922-934
23	Phalaenopsis equestris	ASM126359v1	https://www.ncbi.nlm.nih.gov/genome/11403?genome_assembly_id=245503	Jing Cai 1, Xin Liu 2, Kevin Vanneste et al (2015) The genome sequence of the orchid Phalaenopsis equestris. Nat. Genet 47:65-72
	basal Angiosperm
24	Amborella trichopoda	v1.0	http://plants.ensembl.org/info/website/ftp/index.html	Project AG. 2013. The Amborella genome and the evolution of flowering plants. Science 342: 1467-1467
	Pteridophyta
25	Selaginella moelledorffii	v1.0	https://phytozome.jgi.doe.gov/pz/portal.html	Banks JA, Nishiyama T, Hasebe M et al (2011) The Selaginella genome identifies genetic changes associated with the evolution of vascular plants. Science 332: 960-963
	Bryophyta
26	Physcomitrella patens	v3.0	https://phytozome.jgi.doe.gov/pz/portal.html	Stefan A. Rensing, Lang D, Zimmer AD et al (2008) The Physcomitrella genome reveals evolutionary insights into the conquest of land by plants. Science 319: 64-69
27	Marchantia polymorpha	320_v3.0	https://phytozome.jgi.doe.gov/pz/portal.html	Bowman JL, Kohchi T, Yamato KT et al (2017) Insights into Land Plant Evolution Garnered from the Marchantia polymorpha Genome. Cell 171:287-304
	Algae
28	Chlamydomonas reinhardtii	v5.5	https://phytozome.jgi.doe.gov/pz/portal.html	Merchant SS, Prochnik SE, Vallon O et al (2007) The Chlamydomonas genome reveals the evolution of key animal and plant functions. Science 318: 245-251
29	Micromonas pusilla	CCMP1545_v3.0	https://phytozome.jgi.doe.gov/pz/portal.html	Worden AZ, Lee J-H, Mock T et al (2009) Green evolution and dynamic adaptations revealed by genomes of the marine picoeukaryotes Micromonas. Science 324: 268-272
30	Klebsormidium flaccidum	v1.1	http://www.plantmorphogenesis.bio.titech.ac.jp/~algae_genome_project/klebsormidium/index.html	Hori K, Maruyama F, Fujisawa et al (2014) Klebsormidium flaccidum genome reveals primary factors for plant terrestrial adaptation. Nat Commun 5, 3978
31	Chondrus crispus	ASM35022v2	https://www.ncbi.nlm.nih.gov/genome/12106?genome_assembly_id=300837	Colléna J, Porcelc B, Carré W et al (2013) Genome structure and metabolic features in the red seaweed Chondrus crispus shed light on evolution of the Archaeplastida. Proc Natl Acad Sci U S A 110:5247-5252
	Eumycota
32	Aspergillus flavus	NRRL3357_JCVI-afl1-v2.0	https://www.ncbi.nlm.nih.gov/genome/360?genome_assembly_id=28730	Nierman WC, Yu J, Fedorova-Abrams ND et al (2015) Genome Sequence of Aspergillus flavus NRRL 3357, a Strain That Causes Aflatoxin Contamination of Food and Feed. 3:00168
33	Penicillium steckii	IBT 24891_ASM207237v1	https://www.ncbi.nlm.nih.gov/genome/53864?genome_assembly_id=312565	Nielsen JC, Grijseels S, Prigent S et al (2017) Global analysis of biosynthetic gene clusters reveals vast potential of secondary metabolite production in Penicillium species. Nat Microbiol 2:17044
34	Saccharomyces cerevisiae	S288c_R64	https://www.ncbi.nlm.nih.gov/genome/15?genome_assembly_id=22535	Oliver SG, van der Aart QJ, Agostoni-Carbone ML et al (1992) The complete DNA sequence of yeast chromosome III. Nature 357:38-46
35	Glomus cerebriforme	ASM355030v1	https://www.ncbi.nlm.nih.gov/genome/22494?genome_assembly_id=405779	Morin E, Miyauchi S, Clemente HS et al (2019) Comparative genomics of Rhizophagus irregularis, R. cerebriforme, R. diaphanus and Gigaspora rosea highlights specific genetic features in Glomeromycotina. New Phyto 222:1584-1598
	Bacteriophyta
36	Escherichia coli	K12-MG1655-ASM584v2	https://www.ncbi.nlm.nih.gov/genome?LinkName=assembly_genome&from_uid=79781	Blattner FR, Plunkett G, Bloch CA et al (1997) The complete genome sequence of Escherichia coli K-12. Science 277:1453-1462
37	Bacillus megaterium	MSP 20.1_ASM2580v1	https://www.ncbi.nlm.nih.gov/genome/945?genome_assembly_id=170042	Pal KK, Dey R, Sherathia D et al (2014) Draft Genome Sequence of a Moderately Halophilic Bacillus megaterium Strain, MSP20.1, Isolated from a Saltern of the Little Rann of Kutch, India. Genome Announc 2:01134
38	Pseudomonas fluorescens	F113_ASM23706v1	https://www.ncbi.nlm.nih.gov/genome/150?genome_assembly_id=154325	Redondo-Nieto M, Barret M, Morrisey JP et al (2012) Genome sequence of the biocontrol strain Pseudomonas fluorescens F113. J Bacteriol 194:1273
39	Streptomyces lavendula	NRRL B-2774_ASM71815v1	https://www.ncbi.nlm.nih.gov/genome/16437?genome_assembly_id=203916	Ju KS, Gao J, Doroghaz JR et al (2015) Discovery of phosphonic acid natural products by mining the genomes of 10,000 actinomycetes. Proc Natl Acad Sci U S A 112:12175
	Animal kingdom
40	Homo sapiens	GRCh38.p11	https://www.ncbi.nlm.nih.gov/genome/51?genome_assembly_id=322645	Genovese G, Handsaker RE, Li H et al (2013) Using population admixture to help complete maps of the human genome. Nat Genet 45:406-414
