# Supplementary material for: Comparative analysis of seven types of phosphate transporters in forty species from the phylogenetic and transcriptomic perspective
Source: PLoS One. 2026 May 21;21(5):e0349574. doi: 10.1371/journal.pone.0349574 (PMC13193548; doi:10.1371/journal.pone.0349574)
Supplement: S2 Table — (XLSX) [file pone.0349574.s002.xlsx]

## Sheet: Sheet1
	reference	gene name	stable ID/accession No	PT type
	Mudge 2002	AtPHT1;1	At5g43350	PHT1
	Mudge 2002	AtPHT1;2	At5g43370	PHT1
	Mudge 2002	AtPHT1;3	At5g43360	PHT1
	Mudge 2002	AtPHT1;4	At2g38940	PHT1
	Mudge 2002	AtPHT1;5	At2g32830	PHT1
	Mudge 2002	AtPHT1;6	At5g43340	PHT1
	Mudge 2002	AtPHT1;7	At3g54700	PHT1
	Mudge 2002	AtPHT1;8	At1g20860	PHT1
	Mudge 2002	AtPHT1;9	At1g76430	PHT1
	Versaw 2002	AtPHT2;1	At3g26570	PHT2
	Zhu 2012	AtPHT3;1	At5g14040	PHT3
	Zhu 2012	AtPHT3;2	At3g48850	PHT3
	Zhu 2012	AtPHT3;3	At2g17270	PHT3
	Guo 2008	AtPHT4;1	At2g29650	PHT4
	Guo 2008	AtPHT4;2	At2g38060	PHT4
	Guo 2008	AtPHT4;3	At3g46980	PHT4
	Guo 2008	AtPHT4;4	At4g00370	PHT4
	Guo 2008	AtPHT4;5	At5g20380	PHT4
	Guo 2008	AtPHT4;6	At5g44370	PHT4
	Ramaiah 2011	AtG3Pp1	At3g47420	G3Pp
	Ramaiah 2011	AtG3Pp2	At4g25220	G3Pp
	Ramaiah 2011	AtG3Pp3	At1g30560	G3Pp
	Ramaiah 2011	AtG3Pp4	At4g17550	G3Pp
	Ramaiah 2011	AtG3Pp5	At2g13100	G3Pp
	Knappe 2003	AtTPT	At5g46110	pPT
	Knappe 2003	AtGPT1	At5g54800	pPT
	Knappe 2003	AtGPT2	At1g61800	pPT
	Knappe 2003	AtXPT	At5g17630	pPT
	Knappe 2003	AtPPT1	At5g33320	pPT
	Knappe 2003	AtPPT2	At3g01550	pPT
	Secco 2012	AtSPX1	At5g20150	SPX
	Secco 2012	AtSPX2	At2g26660	SPX
	Secco 2012	AtSPX3	At2g45130	SPX
	Secco 2012	AtSPX4	At5g15330	SPX
	Secco 2012	AtPHO1	At3g23430	SPX-EXS
	Secco 2012	AtPHO1;H1	At1g68740	SPX-EXS
	Secco 2012	AtPHO1;H2	At2g03260	SPX-EXS
	Secco 2012	AtPHO1;H3	At1g14040	SPX-EXS
	Secco 2012	AtPHO1;H4	At4g25350	SPX-EXS
	Secco 2012	AtPHO1;H5	At2g03240	SPX-EXS
	Secco 2012	AtPHO1;H6	At2g03250	SPX-EXS
	Secco 2012	AtPHO1;H7	At1g26730	SPX-EXS
	Secco 2012	AtPHO1;H8	At1g35350	SPX-EXS
	Secco 2012	AtPHO1;H9	At3g29060	SPX-EXS
	Secco 2012	AtPHO1;H10	At1g69480	SPX-EXS
	Secco 2012，Liu 2015	AtSPX-MFS1/PHT5;3	At4g22990	SPX-MFS
	Secco 2012，Liu 2015	AtSPX-MFS2/PHT5;2	At4g11810	SPX-MFS
	Secco 2012，Liu 2015	AtSPX-MFS3/PHT5;1	At1g63010	SPX-MFS
	Secco 2012	AtNLA⁄BAH1	At1g02860	SPX-RING
	Secco 2012	AtNLA2	At2g38920	SPX-RING
	Bunya 1991	ScPHO84	YML133C
	Patton-Vogt 1998	ScGIT1	YCR098C
	Patton-Vogt 1998	EcGlpT	Escob2240
	Saier 1999	EcPitA	Escob3493
	Saier 1999	EcPitB	Escob2987
	Takabatake,2001	ScMIR1	YJR077C
	Santos 2008	EcPstS	Escob3728
	Sokolski 2011	GiDAOM240477	GU585503
	Sokolski 2011	GiDAOM225240	GU585520
	Sokolski 2011	GmDAOM240162	GU585500
