# Supplementary material for: Comparative analysis of seven types of phosphate transporters in forty species from the phylogenetic and transcriptomic perspective
Source: PLoS One. 2026 May 21;21(5):e0349574. doi: 10.1371/journal.pone.0349574 (PMC13193548; doi:10.1371/journal.pone.0349574)
Supplement: S3 Table — (XLSX) [file pone.0349574.s003.xlsx]

## Sheet: Sheet1
type	names on the tree	clade	short names of species	Stable ID
G3Pp	AetaEMT17209	G3Pp-red	Aeta	EMT17209
G3Pp	AetaEMT30609	G3Pp-red	Aeta	EMT30609
G3Pp	AetaEMT31553	G3Pp-red	Aeta	EMT31553
G3Pp	AmtrERN00707	G3Pp-red	Amtr	ERN00707
G3Pp	AmtrERN01111	G3Pp-red	Amtr	ERN01111
G3Pp	AmtrERN14260	G3Pp-red	Amtr	ERN14260
G3Pp	AqcoAquca_013_00727.1	G3Pp-red	Aqco	Aquca_013_00727.1
G3Pp	AqcoAquca_016_00093.1	G3Pp-red	Aqco	Aquca_016_00093.1
G3Pp	AqcoAquca_035_00209.1	G3Pp-red	Aqco	Aquca_035_00209.1
G3Pp	AqcoAquca_053_00047.1	G3Pp-red	Aqco	Aquca_053_00047.1
G3Pp	ArthAT1G30560.1	G3Pp-red	Arth	AT1G30560.1
G3Pp	ArthAT2G13100.1	G3Pp-red	Arth	AT2G13100.1
G3Pp	ArthAT3G47420.1	G3Pp-red	Arth	AT3G47420.1
G3Pp	ArthAT4G17550.1	G3Pp-red	Arth	AT4G17550.1
G3Pp	ArthAT4G25220.1	G3Pp-red	Arth	AT4G25220.1
G3Pp	AsflAFLA_097560	G3Pp-other	Asfl	AFLA_097560
G3Pp	AsflAFLA_108640	G3Pp-other	Asfl	AFLA_108640
G3Pp	BameBMD_RS14505	G3Pp-other	Bame	BMD_RS14505
G3Pp	BrolBo1g017630.1	G3Pp-red	Brol	Bo1g017630.1
G3Pp	BrolBo1g039880.1	G3Pp-red	Brol	Bo1g039880.1
G3Pp	BrolBo3g134470.1	G3Pp-red	Brol	Bo3g134470.1
G3Pp	BrolBo7g105180.1	G3Pp-red	Brol	Bo7g105180.1
G3Pp	BrolBo8g037950.1	G3Pp-red	Brol	Bo8g037950.1
G3Pp	BrolBo8g049540.1	G3Pp-red	Brol	Bo8g049540.1
G3Pp	BrraBra002022	G3Pp-red	Brra	Bra002022
G3Pp	BrraBra013874	G3Pp-red	Brra	Bra013874
G3Pp	BrraBra018150	G3Pp-red	Brra	Bra018150
G3Pp	BrraBra021043	G3Pp-red	Brra	Bra021043
G3Pp	BrraBra039863	G3Pp-red	Brra	Bra039863
G3Pp	BrraBra040164	G3Pp-red	Brra	Bra040164
G3Pp	CaanLOC107840805	G3Pp-red	Caan	LOC107840805
G3Pp	CaanLOC107863442	G3Pp-red	Caan	LOC107863442
G3Pp	CaanLOC107872921	G3Pp-red	Caan	LOC107872921
G3Pp	ChcrCHC_T00000913001	G3Pp-other	Chcr	CHC_T00000913001
G3Pp	ChcrCHC_T00007675001	G3Pp-other	Chcr	CHC_T00007675001
G3Pp	ChreCre10.g435650.t1.1	G3Pp-other	Chre	Cre10.g435650.t1.1
G3Pp	ChreCre16.g688850.t1.1	G3Pp-other	Chre	Cre16.g688850.t1.1
G3Pp	ChreCre12.g503000.t1.2	G3Pp-red	Chre	Cre12.g503000.t1.2
G3Pp	CilaCla002345	G3Pp-red	Cila	Cla002345
G3Pp	CilaCla018689	G3Pp-red	Cila	Cla018689
G3Pp	CumeLOC103487391	G3Pp-red	Cume	LOC103487391
G3Pp	CumeLOC103504635	G3Pp-red	Cume	LOC103504635
G3Pp	CusaCsa1M264580.1	G3Pp-red	Cusa	Csa1M264580.1
G3Pp	CusaCsa5M172890.1	G3Pp-red	Cusa	Csa5M172890.1
G3Pp	DeofDendrobium_GLEAN_10061362	G3Pp-red	Deof	Dendrobium_GLEAN_10061362
G3Pp	Escob2240	G3Pp-other	Esco	b2240
G3Pp	Escob3666	G3Pp-other	Esco	b3666
G3Pp	Escob3667	G3Pp-other	Esco	b3667
G3Pp	Escob4356	G3Pp-other	Esco	b4356
G3Pp	GlceRIA89648.1	G3Pp-other	Glce	RIA89648.1
G3Pp	GlceRIA98946.1	G3Pp-other	Glce	RIA98946.1
G3Pp	GlmaGlyma.05G064500.1	G3Pp-red	Glma	Glyma.05G064500.1
G3Pp	GlmaGlyma.09G096500.1	G3Pp-red	Glma	Glyma.09G096500.1
G3Pp	GlmaGlyma.09G223700.1	G3Pp-red	Glma	Glyma.09G223700.1
G3Pp	GlmaGlyma.12G013200.1	G3Pp-red	Glma	Glyma.12G013200.1
G3Pp	GlmaGlyma.15G201400.1	G3Pp-red	Glma	Glyma.15G201400.1
G3Pp	GlmaGlyma.17G146300.1	G3Pp-red	Glma	Glyma.17G146300.1
G3Pp	HosaSLC37A1	G3Pp-other	Hosa	SLC37A1
G3Pp	HosaSLC37A2	G3Pp-other	Hosa	SLC37A2
G3Pp	IpniLOC109185181	G3Pp-red	Ipni	LOC109185181
G3Pp	IpniLOC109186702	G3Pp-red	Ipni	LOC109186702
G3Pp	IpniLOC109191787	G3Pp-red	Ipni	LOC109191787
G3Pp	IpniLOC109194060	G3Pp-red	Ipni	LOC109194060
G3Pp	Klflkfl00198_0050_v1.1	G3Pp-red	Klfl	kfl00198_0050_v1.1
G3Pp	LepeLPERR02G21380.1	G3Pp-red	Lepe	LPERR02G21380.1
G3Pp	LepeLPERR06G04690.1	G3Pp-red	Lepe	LPERR06G04690.1
G3Pp	MapoMapoly0049s0055.1	G3Pp-red	Mapo	Mapoly0049s0055.1
G3Pp	Mipu55462	G3Pp-other	Mipu	55462
G3Pp	Mipu45641	G3Pp-red	Mipu	45641
G3Pp	OrsaLOC_Os02g43620.1	G3Pp-red	Orsa	LOC_Os02g43620.1
G3Pp	OrsaLOC_Os04g46880.1	G3Pp-red	Orsa	LOC_Os04g46880.1
G3Pp	OrsaLOC_Os06g08170.1	G3Pp-red	Orsa	LOC_Os06g08170.1
G3Pp	OrsaLOC_Os08g06010.1	G3Pp-red	Orsa	LOC_Os08g06010.1
G3Pp	PestPENSTE_c026G08609	G3Pp-other	Pest	PENSTE_c026G08609
G3Pp	PestPENSTE_c042G02373	G3Pp-other	Pest	PENSTE_c042G02373
G3Pp	PheqLOC110023403	G3Pp-red	Pheq	LOC110023403
G3Pp	PheqLOC110031399	G3Pp-red	Pheq	LOC110031399
G3Pp	PheqLOC110037483	G3Pp-red	Pheq	LOC110037483
G3Pp	PhpaPhpat.023G041800.1	G3Pp-red	Phpa	Phpat.023G041800.1
G3Pp	PhpaPhpat.024G009700.1	G3Pp-red	Phpa	Phpat.024G009700.1
G3Pp	PotrPotri.001G124200.1	G3Pp-red	Potr	Potri.001G124200.1
G3Pp	PotrPotri.001G152300.1	G3Pp-red	Potr	Potri.001G152300.1
G3Pp	PotrPotri.003G109300.1	G3Pp-red	Potr	Potri.003G109300.1
G3Pp	PotrPotri.018G115000.1	G3Pp-red	Potr	Potri.018G115000.1
G3Pp	PsflPSF113_RS34940	G3Pp-other	Psfl	PSF113_RS34940
G3Pp	PsflPSF113_RS43285	G3Pp-other	Psfl	PSF113_RS43285
G3Pp	PsflPSF113_RS46610	G3Pp-other	Psfl	PSF113_RS46610
G3Pp	PsflPSF113_RS49050	G3Pp-other	Psfl	PSF113_RS49050
G3Pp	PsflPSF113_RS59195	G3Pp-other	Psfl	PSF113_RS59195
G3Pp	SapuSapurV1A.0201s0060.1	G3Pp-red	Sapu	SapurV1A.0201s0060.1
G3Pp	SapuSapurV1A.0324s0180.1	G3Pp-red	Sapu	SapurV1A.0324s0180.1
G3Pp	SapuSapurV1A.0325s0250.1	G3Pp-red	Sapu	SapurV1A.0325s0250.1
G3Pp	SapuSapurV1A.1301s0090.1	G3Pp-red	Sapu	SapurV1A.1301s0090.1
G3Pp	SapuSapurV1A.4021s0010.1	G3Pp-red	Sapu	SapurV1A.4021s0010.1
G3Pp	Semo179800	G3Pp-red	Semo	179800
G3Pp	Semo180365	G3Pp-red	Semo	180365
G3Pp	Semo81240	G3Pp-red	Semo	81240
G3Pp	SolySolyc03g093140.2.1	G3Pp-red	Soly	Solyc03g093140.2.1
G3Pp	SolySolyc06g034290.2.1	G3Pp-red	Soly	Solyc06g034290.2.1
G3Pp	SolySolyc06g060910.1.1	G3Pp-red	Soly	Solyc06g060910.1.1
G3Pp	SolySolyc12g010440.1.1	G3Pp-red	Soly	Solyc12g010440.1.1
G3Pp	SotuPGSC0003DMT400020405	G3Pp-red	Sotu	PGSC0003DMT400020405
G3Pp	SotuPGSC0003DMT400038414	G3Pp-red	Sotu	PGSC0003DMT400038414
G3Pp	SotuPGSC0003DMT400055595	G3Pp-red	Sotu	PGSC0003DMT400055595
G3Pp	SotuPGSC0003DMT400062093	G3Pp-red	Sotu	PGSC0003DMT400062093
G3Pp	SppoSpipo16G0012900	G3Pp-red	Sppo	Spipo16G0012900
G3Pp	SppoSpipo1G0080900	G3Pp-red	Sppo	Spipo1G0080900
G3Pp	SppoSpipo5G0013500	G3Pp-red	Sppo	Spipo5G0013500
G3Pp	SppoSpipo5G0050700	G3Pp-red	Sppo	Spipo5G0050700
G3Pp	TrurTRIUR3_30404-T1	G3Pp-red	Trur	TRIUR3_30404-T1
G3Pp	ViviVIT_00s0616g00010.t01	G3Pp-red	Vivi	VIT_00s0616g00010.t01
G3Pp	ViviVIT_11s0118g00710.t01	G3Pp-red	Vivi	VIT_11s0118g00710.t01
G3Pp	ViviVIT_16s0022g00540.t01	G3Pp-red	Vivi	VIT_16s0022g00540.t01
G3Pp	ZomaZosma109g00270.1	G3Pp-red	Zoma	Zosma109g00270.1
G3Pp	ZomaZosma170g00510.1	G3Pp-red	Zoma	Zosma170g00510.1
G3Pp	ZomaZosma291g00030.1	G3Pp-red	Zoma	Zosma291g00030.1
PHT1	AetaEMT00773	PHT1-blue	Aeta	EMT00773
PHT1	AetaEMT28181	PHT1-blue	Aeta	EMT28181
PHT1	AetaEMT16104	PHT1-green	Aeta	EMT16104
PHT1	AetaEMT24004	PHT1-green	Aeta	EMT24004
PHT1	AetaEMT03867	PHT1-red	Aeta	EMT03867
PHT1	AetaEMT15020	PHT1-red	Aeta	EMT15020
PHT1	AetaEMT24066	PHT1-red	Aeta	EMT24066
PHT1	AetaEMT26766	PHT1-red	Aeta	EMT26766
PHT1	AmtrERM95231	PHT1-blue	Amtr	ERM95231
PHT1	AmtrERM95232	PHT1-blue	Amtr	ERM95232
PHT1	AmtrERM98564	PHT1-blue	Amtr	ERM98564
PHT1	AmtrERN13382	PHT1-blue	Amtr	ERN13382
PHT1	AmtrERN17552	PHT1-blue	Amtr	ERN17552
PHT1	AmtrERN17554	PHT1-blue	Amtr	ERN17554
PHT1	AmtrERN04021	PHT1-green	Amtr	ERN04021
PHT1	AmtrERN14595	PHT1-green	Amtr	ERN14595
PHT1	AmtrERM94886	PHT1-red	Amtr	ERM94886
PHT1	AmtrERN01762	PHT1-red	Amtr	ERN01762
PHT1	AmtrERN04223	PHT1-red	Amtr	ERN04223
PHT1	AmtrERM99213	PHT1-yellow	Amtr	ERM99213
PHT1	AmtrERN20133	PHT1-yellow	Amtr	ERN20133
PHT1	AqcoAquca_010_00453.1	PHT1-blue	Aqco	Aquca_010_00453.1
PHT1	AqcoAquca_010_00454.1	PHT1-blue	Aqco	Aquca_010_00454.1
PHT1	AqcoAquca_010_00456.1	PHT1-blue	Aqco	Aquca_010_00456.1
PHT1	AqcoAquca_054_00024.1	PHT1-blue	Aqco	Aquca_054_00024.1
PHT1	AqcoAquca_071_00029.1	PHT1-blue	Aqco	Aquca_071_00029.1
PHT1	AqcoAquca_002_01156.1	PHT1-green	Aqco	Aquca_002_01156.1
PHT1	AqcoAquca_002_01288.1	PHT1-green	Aqco	Aquca_002_01288.1
PHT1	AqcoAquca_009_00430.1	PHT1-green	Aqco	Aquca_009_00430.1
PHT1	AqcoAquca_011_00445.1	PHT1-other	Aqco	Aquca_011_00445.1
PHT1	AqcoAquca_004_00523.1	PHT1-red	Aqco	Aquca_004_00523.1
PHT1	AqcoAquca_014_00694.1	PHT1-red	Aqco	Aquca_014_00694.1
PHT1	AqcoAquca_015_00266.1	PHT1-red	Aqco	Aquca_015_00266.1
PHT1	AqcoAquca_017_00722.1	PHT1-red	Aqco	Aquca_017_00722.1
PHT1	AqcoAquca_017_00723.1	PHT1-red	Aqco	Aquca_017_00723.1
PHT1	AqcoAquca_017_00724.1	PHT1-red	Aqco	Aquca_017_00724.1
PHT1	AqcoAquca_034_00373.1	PHT1-red	Aqco	Aquca_034_00373.1
PHT1	AqcoAquca_057_00120.1	PHT1-yellow	Aqco	Aquca_057_00120.1
PHT1	AqcoAquca_058_00082.1	PHT1-yellow	Aqco	Aquca_058_00082.1
PHT1	ArthAT2G18480.1	PHT1-blue	Arth	AT2G18480.1
PHT1	ArthAT2G20780.1	PHT1-blue	Arth	AT2G20780.1
PHT1	ArthAT4G36670.1	PHT1-blue	Arth	AT4G36670.1
PHT1	ArthAT1G05030.1	PHT1-green	Arth	AT1G05030.1
PHT1	ArthAT1G08930.1	PHT1-green	Arth	AT1G08930.1
PHT1	ArthAT1G67300.1	PHT1-green	Arth	AT1G67300.1
PHT1	ArthAT1G79820.1	PHT1-green	Arth	AT1G79820.1
PHT1	ArthAT2G48020.1	PHT1-green	Arth	AT2G48020.1
PHT1	ArthAT3G05150.1	PHT1-green	Arth	AT3G05150.1
PHT1	ArthAT3G05160.1	PHT1-green	Arth	AT3G05160.1
PHT1	ArthAT4G04750.1	PHT1-green	Arth	AT4G04750.1
PHT1	ArthAT5G16150.1	PHT1-green	Arth	AT5G16150.1
PHT1	ArthAT5G59250.1	PHT1-green	Arth	AT5G59250.1
PHT1	ArthAT1G20860.1	PHT1-red	Arth	AT1G20860.1
PHT1	ArthAT1G76430.1	PHT1-red	Arth	AT1G76430.1
PHT1	ArthAT2G32830.1	PHT1-red	Arth	AT2G32830.1
PHT1	ArthAT2G38940.1	PHT1-red	Arth	AT2G38940.1
PHT1	ArthAT3G54700.1	PHT1-red	Arth	AT3G54700.1
PHT1	ArthAT5G43340.1	PHT1-red	Arth	AT5G43340.1
PHT1	ArthAT5G43350.1	PHT1-red	Arth	AT5G43350.1
PHT1	ArthAT5G43360.1	PHT1-red	Arth	AT5G43360.1
PHT1	ArthAT5G43370.1	PHT1-red	Arth	AT5G43370.1
PHT1	ArthAT1G30220.1	PHT1-yellow	Arth	AT1G30220.1
PHT1	ArthAT2G43330.1	PHT1-yellow	Arth	AT2G43330.1
PHT1	AsflAFLA_009600	PHT1-other	Asfl	AFLA_009600
PHT1	AsflAFLA_034890	PHT1-other	Asfl	AFLA_034890
PHT1	AsflAFLA_051890	PHT1-other	Asfl	AFLA_051890
PHT1	AsflAFLA_064720	PHT1-other	Asfl	AFLA_064720
PHT1	AsflAFLA_064800	PHT1-other	Asfl	AFLA_064800
PHT1	AsflAFLA_066660	PHT1-other	Asfl	AFLA_066660
PHT1	AsflAFLA_073180	PHT1-other	Asfl	AFLA_073180
PHT1	AsflAFLA_096000	PHT1-other	Asfl	AFLA_096000
PHT1	AsflAFLA_131830	PHT1-other	Asfl	AFLA_131830
PHT1	AsflAFLA_134420	PHT1-other	Asfl	AFLA_134420
PHT1	AsflAFLA_030310	PHT1-other	Asfl	AFLA_030310
PHT1	AsflAFLA_036420	PHT1-other	Asfl	AFLA_036420
PHT1	AsflAFLA_101740	PHT1-other	Asfl	AFLA_101740
PHT1	AsflAFLA_124110	PHT1-other	Asfl	AFLA_124110
PHT1	AsflAFLA_110410	PHT1-other	Asfl	AFLA_110410
PHT1	BameBMD_RS09045	PHT1-green	Bame	BMD_RS09045
PHT1	BameBMD_RS16865	PHT1-green	Bame	BMD_RS16865
PHT1	BameBMD_RS17140	PHT1-other	Bame	BMD_RS17140
PHT1	BrolBo1g005490.1	PHT1-blue	Brol	Bo1g005490.1
PHT1	BrolBo1g116120.1	PHT1-blue	Brol	Bo1g116120.1
PHT1	BrolBo7g016240.1	PHT1-blue	Brol	Bo7g016240.1
PHT1	BrolBo7g118090.1	PHT1-blue	Brol	Bo7g118090.1
PHT1	BrolBo9g025960.1	PHT1-blue	Brol	Bo9g025960.1
PHT1	BrolBo3g010880.1	PHT1-green	Brol	Bo3g010880.1
PHT1	BrolBo5g009360.1	PHT1-green	Brol	Bo5g009360.1
PHT1	BrolBo6g103710.1	PHT1-green	Brol	Bo6g103710.1
PHT1	BrolBo7g006020.1	PHT1-green	Brol	Bo7g006020.1
PHT1	BrolBo7g095370.1	PHT1-green	Brol	Bo7g095370.1
PHT1	BrolBo8g058090.1	PHT1-green	Brol	Bo8g058090.1
PHT1	BrolBo8g112250.1	PHT1-green	Brol	Bo8g112250.1
PHT1	BrolBo9g055910.1	PHT1-green	Brol	Bo9g055910.1
PHT1	BrolBo9g163430.1	PHT1-green	Brol	Bo9g163430.1
PHT1	BrolBo2g089910.1	PHT1-red	Brol	Bo2g089910.1
PHT1	BrolBo2g119290.1	PHT1-red	Brol	Bo2g119290.1
PHT1	BrolBo2g119310.1	PHT1-red	Brol	Bo2g119310.1
PHT1	BrolBo2g119320.1	PHT1-red	Brol	Bo2g119320.1
PHT1	BrolBo2g119350.1	PHT1-red	Brol	Bo2g119350.1
PHT1	BrolBo3g027080.1	PHT1-red	Brol	Bo3g027080.1
PHT1	BrolBo3g033000.1	PHT1-red	Brol	Bo3g033000.1
PHT1	BrolBo4g026830.1	PHT1-red	Brol	Bo4g026830.1
PHT1	BrolBo4g026840.1	PHT1-red	Brol	Bo4g026840.1
PHT1	BrolBo4g026850.1	PHT1-red	Brol	Bo4g026850.1
PHT1	BrolBo4g119740.1	PHT1-red	Brol	Bo4g119740.1
PHT1	BrolBo4g187910.1	PHT1-red	Brol	Bo4g187910.1
PHT1	BrolBo5g030750.1	PHT1-red	Brol	Bo5g030750.1
PHT1	BrolBo6g084900.1	PHT1-red	Brol	Bo6g084900.1
PHT1	BrolBo6g120540.1	PHT1-red	Brol	Bo6g120540.1
PHT1	BrolBo7g065360.1	PHT1-red	Brol	Bo7g065360.1
PHT1	BrolBo7g065370.1	PHT1-red	Brol	Bo7g065370.1
PHT1	BrolBo7g065380.1	PHT1-red	Brol	Bo7g065380.1
PHT1	BrolBo8g070440.1	PHT1-red	Brol	Bo8g070440.1
PHT1	BrolBo8g084860.1	PHT1-red	Brol	Bo8g084860.1
PHT1	BrolBo9g059050.1	PHT1-red	Brol	Bo9g059050.1
PHT1	BrolBo9g059100.1	PHT1-red	Brol	Bo9g059100.1
PHT1	BrolBo3g147770.1	PHT1-yellow	Brol	Bo3g147770.1
PHT1	BrolBo4g019720.1	PHT1-yellow	Brol	Bo4g019720.1
PHT1	BrolBo4g194280.1	PHT1-yellow	Brol	Bo4g194280.1
PHT1	BrraBra002001	PHT1-blue	Brra	Bra002001
PHT1	BrraBra011699	PHT1-blue	Brra	Bra011699
PHT1	BrraBra017771	PHT1-blue	Brra	Bra017771
PHT1	BrraBra037218	PHT1-blue	Brra	Bra037218
PHT1	BrraBra037555	PHT1-blue	Brra	Bra037555
PHT1	BrraBra004216	PHT1-green	Brra	Bra004216
PHT1	BrraBra006341	PHT1-green	Brra	Bra006341
PHT1	BrraBra008640	PHT1-green	Brra	Bra008640
PHT1	BrraBra009892	PHT1-green	Brra	Bra009892
PHT1	BrraBra029515	PHT1-green	Brra	Bra029515
PHT1	BrraBra031649	PHT1-green	Brra	Bra031649
PHT1	BrraBra039457	PHT1-green	Brra	Bra039457
PHT1	BrraBra000107	PHT1-red	Brra	Bra000107
PHT1	BrraBra003719	PHT1-red	Brra	Bra003719
PHT1	BrraBra005069	PHT1-red	Brra	Bra005069
PHT1	BrraBra005070	PHT1-red	Brra	Bra005070
PHT1	BrraBra007090	PHT1-red	Brra	Bra007090
PHT1	BrraBra008260	PHT1-red	Brra	Bra008260
PHT1	BrraBra014798	PHT1-red	Brra	Bra014798
PHT1	BrraBra015745	PHT1-red	Brra	Bra015745
PHT1	BrraBra015748	PHT1-red	Brra	Bra015748
PHT1	BrraBra016446	PHT1-red	Brra	Bra016446
PHT1	BrraBra017093	PHT1-red	Brra	Bra017093
PHT1	BrraBra017275	PHT1-red	Brra	Bra017275
PHT1	BrraBra022925	PHT1-red	Brra	Bra022925
PHT1	BrraBra025850	PHT1-red	Brra	Bra025850
PHT1	BrraBra027463	PHT1-red	Brra	Bra027463
PHT1	BrraBra027486	PHT1-red	Brra	Bra027486
PHT1	BrraBra027487	PHT1-red	Brra	Bra027487
PHT1	BrraBra033673	PHT1-red	Brra	Bra033673
PHT1	BrraBra033675	PHT1-red	Brra	Bra033675
PHT1	BrraBra033676	PHT1-red	Brra	Bra033676
PHT1	BrraBra035976	PHT1-red	Brra	Bra035976
PHT1	BrraBra035977	PHT1-red	Brra	Bra035977
PHT1	BrraBra035978	PHT1-red	Brra	Bra035978
PHT1	BrraBra035981	PHT1-red	Brra	Bra035981
PHT1	BrraBra004756	PHT1-yellow	Brra	Bra004756
PHT1	BrraBra010788	PHT1-yellow	Brra	Bra010788
PHT1	BrraBra037719	PHT1-yellow	Brra	Bra037719
PHT1	CaanLOC107842311	PHT1-blue	Caan	LOC107842311
PHT1	CaanLOC107854951	PHT1-blue	Caan	LOC107854951
PHT1	CaanLOC107856272	PHT1-blue	Caan	LOC107856272
PHT1	CaanLOC107861276	PHT1-blue	Caan	LOC107861276
PHT1	CaanLOC107866783	PHT1-blue	Caan	LOC107866783
PHT1	CaanLOC107860061	PHT1-green	Caan	LOC107860061
PHT1	CaanLOC107863526	PHT1-green	Caan	LOC107863526
PHT1	CaanLOC107878000	PHT1-green	Caan	LOC107878000
PHT1	CaanLOC107876110	PHT1-other	Caan	LOC107876110
PHT1	CaanLOC107854959	PHT1-red	Caan	LOC107854959
PHT1	CaanLOC107864586	PHT1-red	Caan	LOC107864586
PHT1	CaanLOC107866602	PHT1-red	Caan	LOC107866602
PHT1	CaanLOC107866766	PHT1-red	Caan	LOC107866766
PHT1	CaanLOC107868451	PHT1-red	Caan	LOC107868451
PHT1	CaanLOC107875069	PHT1-red	Caan	LOC107875069
PHT1	CaanLOC107875070	PHT1-red	Caan	LOC107875070
PHT1	CaanLOC107875738	PHT1-yellow	Caan	LOC107875738
PHT1	CilaCla009601	PHT1-blue	Cila	Cla009601
PHT1	CilaCla010639	PHT1-blue	Cila	Cla010639
PHT1	CilaCla013571	PHT1-blue	Cila	Cla013571
PHT1	CilaCla015941	PHT1-blue	Cila	Cla015941
PHT1	CilaCla015946	PHT1-blue	Cila	Cla015946
PHT1	CilaCla015947	PHT1-blue	Cila	Cla015947
PHT1	CilaCla015950	PHT1-blue	Cila	Cla015950
PHT1	CilaCla016766	PHT1-blue	Cila	Cla016766
PHT1	CilaCla004092	PHT1-green	Cila	Cla004092
PHT1	CilaCla004225	PHT1-red	Cila	Cla004225
PHT1	CilaCla005963	PHT1-red	Cila	Cla005963
PHT1	CilaCla005984	PHT1-red	Cila	Cla005984
PHT1	CilaCla007583	PHT1-red	Cila	Cla007583
PHT1	CilaCla013958	PHT1-red	Cila	Cla013958
PHT1	CilaCla021522	PHT1-red	Cila	Cla021522
PHT1	CilaCla023473	PHT1-red	Cila	Cla023473
PHT1	CilaCla010884	PHT1-yellow	Cila	Cla010884
PHT1	CilaCla019564	PHT1-yellow	Cila	Cla019564
PHT1	CilaCla019566	PHT1-yellow	Cila	Cla019566
PHT1	CumeLOC103484539	PHT1-blue	Cume	LOC103484539
PHT1	CumeLOC103485033	PHT1-blue	Cume	LOC103485033
PHT1	CumeLOC103490506	PHT1-blue	Cume	LOC103490506
PHT1	CumeLOC103501559	PHT1-blue	Cume	LOC103501559
PHT1	CumeLOC103487378	PHT1-green	Cume	LOC103487378
PHT1	CumeLOC103497958	PHT1-green	Cume	LOC103497958
PHT1	CumeLOC103501027	PHT1-green	Cume	LOC103501027
PHT1	CumeLOC103483596	PHT1-red	Cume	LOC103483596
PHT1	CumeLOC103483597	PHT1-red	Cume	LOC103483597
PHT1	CumeLOC103484218	PHT1-red	Cume	LOC103484218
PHT1	CumeLOC103488635	PHT1-red	Cume	LOC103488635
PHT1	CumeLOC103490066	PHT1-red	Cume	LOC103490066
PHT1	CumeLOC103493845	PHT1-red	Cume	LOC103493845
PHT1	CumeLOC103487832	PHT1-yellow	Cume	LOC103487832
PHT1	CumeLOC103494583	PHT1-yellow	Cume	LOC103494583
PHT1	CusaCsa1M248110.1	PHT1-blue	Cusa	Csa1M248110.1
PHT1	CusaCsa6M128600.1	PHT1-blue	Cusa	Csa6M128600.1
PHT1	CusaCsa6M517160.1	PHT1-blue	Cusa	Csa6M517160.1
PHT1	CusaCsa7M253810.1	PHT1-blue	Cusa	Csa7M253810.1
PHT1	CusaCsa7M253820.1	PHT1-blue	Cusa	Csa7M253820.1
PHT1	CusaCsa1M266170.1	PHT1-green	Cusa	Csa1M266170.1
PHT1	CusaCsa1M696460.1	PHT1-green	Cusa	Csa1M696460.1
PHT1	CusaCsa2M002510.1	PHT1-green	Cusa	Csa2M002510.1
PHT1	CusaCsa2M175170.1	PHT1-red	Cusa	Csa2M175170.1
PHT1	CusaCsa3M135080.1	PHT1-red	Cusa	Csa3M135080.1
PHT1	CusaCsa3M135100.1	PHT1-red	Cusa	Csa3M135100.1
PHT1	CusaCsa3M357080.1	PHT1-red	Cusa	Csa3M357080.1
PHT1	CusaCsa4M664440.1	PHT1-red	Cusa	Csa4M664440.1
PHT1	CusaCsa6M040590.1	PHT1-red	Cusa	Csa6M040590.1
PHT1	CusaCsa1M025940.1	PHT1-yellow	Cusa	Csa1M025940.1
PHT1	CusaCsa4M011730.1	PHT1-yellow	Cusa	Csa4M011730.1
PHT1	DeofDendrobium_GLEAN_10117733	PHT1-blue	Deof	Dendrobium_GLEAN_10117733
PHT1	DeofDendrobium_GLEAN_10084760	PHT1-green	Deof	Dendrobium_GLEAN_10084760
PHT1	DeofDendrobium_GLEAN_10024712	PHT1-red	Deof	Dendrobium_GLEAN_10024712
PHT1	DeofDendrobium_GLEAN_10044120	PHT1-red	Deof	Dendrobium_GLEAN_10044120
PHT1	DeofDendrobium_GLEAN_10061384	PHT1-red	Deof	Dendrobium_GLEAN_10061384
PHT1	DeofDendrobium_GLEAN_10062081	PHT1-red	Deof	Dendrobium_GLEAN_10062081
PHT1	DeofDendrobium_GLEAN_10091285	PHT1-red	Deof	Dendrobium_GLEAN_10091285
PHT1	DeofDendrobium_GLEAN_10091286	PHT1-red	Deof	Dendrobium_GLEAN_10091286
PHT1	DeofDendrobium_GLEAN_10131948	PHT1-yellow	Deof	Dendrobium_GLEAN_10131948
PHT1	DeofDendrobium_GLEAN_10137210	PHT1-yellow	Deof	Dendrobium_GLEAN_10137210
PHT1	Escob4031	PHT1-green	Esco	b4031
PHT1	Escob0045	PHT1-other	Esco	b0045
PHT1	Escob2771	PHT1-other	Esco	b2771
PHT1	GlceRIA98081.1	PHT1-green	Glce	RIA98081.1
PHT1	GlceRIA92253.1	PHT1-other	Glce	RIA92253.1
PHT1	GlceRIA93138.1	PHT1-other	Glce	RIA93138.1
PHT1	GlceRIA99731.1	PHT1-other	Glce	RIA99731.1
PHT1	GlmaGlyma.04G014000.1	PHT1-blue	Glma	Glyma.04G014000.1
PHT1	GlmaGlyma.06G295200.1	PHT1-blue	Glma	Glyma.06G295200.1
PHT1	GlmaGlyma.11G119500.1	PHT1-blue	Glma	Glyma.11G119500.1
PHT1	GlmaGlyma.12G037000.1	PHT1-blue	Glma	Glyma.12G037000.1
PHT1	GlmaGlyma.12G110600.1	PHT1-blue	Glma	Glyma.12G110600.1
PHT1	GlmaGlyma.12G203200.1	PHT1-blue	Glma	Glyma.12G203200.1
PHT1	GlmaGlyma.13G241700.1	PHT1-blue	Glma	Glyma.13G241700.1
PHT1	GlmaGlyma.13G298500.1	PHT1-blue	Glma	Glyma.13G298500.1
PHT1	GlmaGlyma.15G071800.1	PHT1-blue	Glma	Glyma.15G071800.1
PHT1	GlmaGlyma.04G102600.1	PHT1-green	Glma	Glyma.04G102600.1
PHT1	GlmaGlyma.04G102700.1	PHT1-green	Glma	Glyma.04G102700.1
PHT1	GlmaGlyma.04G102800.1	PHT1-green	Glma	Glyma.04G102800.1
PHT1	GlmaGlyma.06G103900.1	PHT1-green	Glma	Glyma.06G103900.1
PHT1	GlmaGlyma.06G317200.1	PHT1-green	Glma	Glyma.06G317200.1
PHT1	GlmaGlyma.07G019300.1	PHT1-green	Glma	Glyma.07G019300.1
PHT1	GlmaGlyma.07G084400.1	PHT1-green	Glma	Glyma.07G084400.1
PHT1	GlmaGlyma.08G204500.1	PHT1-green	Glma	Glyma.08G204500.1
PHT1	GlmaGlyma.09G192500.1	PHT1-green	Glma	Glyma.09G192500.1
PHT1	GlmaGlyma.13G045000.1	PHT1-green	Glma	Glyma.13G045000.1
PHT1	GlmaGlyma.13G088800.1	PHT1-green	Glma	Glyma.13G088800.1
PHT1	GlmaGlyma.13G213300.1	PHT1-green	Glma	Glyma.13G213300.1
PHT1	GlmaGlyma.19G050300.1	PHT1-green	Glma	Glyma.19G050300.1
PHT1	GlmaGlyma.08G226400.1	PHT1-other	Glma	Glyma.08G226400.1
PHT1	GlmaGlyma.02G005800.1	PHT1-red	Glma	Glyma.02G005800.1
PHT1	GlmaGlyma.03G162800.1	PHT1-red	Glma	Glyma.03G162800.1
PHT1	GlmaGlyma.07G222700.1	PHT1-red	Glma	Glyma.07G222700.1
PHT1	GlmaGlyma.10G006700.1	PHT1-red	Glma	Glyma.10G006700.1
PHT1	GlmaGlyma.10G036800.1	PHT1-red	Glma	Glyma.10G036800.1
PHT1	GlmaGlyma.10G186400.1	PHT1-red	Glma	Glyma.10G186400.1
PHT1	GlmaGlyma.10G186500.1	PHT1-red	Glma	Glyma.10G186500.1
PHT1	GlmaGlyma.13G040200.1	PHT1-red	Glma	Glyma.13G040200.1
PHT1	GlmaGlyma.14G123500.1	PHT1-red	Glma	Glyma.14G123500.1
PHT1	GlmaGlyma.14G188000.1	PHT1-red	Glma	Glyma.14G188000.1
PHT1	GlmaGlyma.19G164300.1	PHT1-red	Glma	Glyma.19G164300.1
PHT1	GlmaGlyma.20G021600.1	PHT1-red	Glma	Glyma.20G021600.1
PHT1	GlmaGlyma.20G204000.1	PHT1-red	Glma	Glyma.20G204000.1
PHT1	GlmaGlyma.20G204100.1	PHT1-red	Glma	Glyma.20G204100.1
PHT1	GlmaGlyma.05G142500.1	PHT1-yellow	Glma	Glyma.05G142500.1
PHT1	GlmaGlyma.08G361200.1	PHT1-yellow	Glma	Glyma.08G361200.1
PHT1	GlmaGlyma.09G087200.1	PHT1-yellow	Glma	Glyma.09G087200.1
PHT1	GlmaGlyma.09G087400.1	PHT1-yellow	Glma	Glyma.09G087400.1
PHT1	GlmaGlyma.10G296100.1	PHT1-yellow	Glma	Glyma.10G296100.1
PHT1	GlmaGlyma.15G194600.1	PHT1-yellow	Glma	Glyma.15G194600.1
PHT1	GlmaGlyma.20G246200.1	PHT1-yellow	Glma	Glyma.20G246200.1
PHT1	GlmaGlyma.20G246300.1	PHT1-yellow	Glma	Glyma.20G246300.1
PHT1	GlmaGlyma.20G246500.1	PHT1-yellow	Glma	Glyma.20G246500.1
PHT1	HosaSVOP	PHT1-other	Hosa	SVOP
PHT1	IpniLOC109155860	PHT1-blue	Ipni	LOC109155860
PHT1	IpniLOC109161516	PHT1-blue	Ipni	LOC109161516
PHT1	IpniLOC109168394	PHT1-blue	Ipni	LOC109168394
PHT1	IpniLOC109168395	PHT1-blue	Ipni	LOC109168395
PHT1	IpniLOC109182383	PHT1-blue	Ipni	LOC109182383
PHT1	IpniLOC109168496	PHT1-green	Ipni	LOC109168496
PHT1	IpniLOC109186479	PHT1-green	Ipni	LOC109186479
PHT1	IpniLOC109190660	PHT1-green	Ipni	LOC109190660
PHT1	IpniLOC109191424	PHT1-green	Ipni	LOC109191424
PHT1	IpniLOC109170185	PHT1-other	Ipni	LOC109170185
PHT1	IpniLOC109170186	PHT1-other	Ipni	LOC109170186
PHT1	IpniLOC109161286	PHT1-red	Ipni	LOC109161286
PHT1	IpniLOC109167557	PHT1-red	Ipni	LOC109167557
PHT1	IpniLOC109175307	PHT1-red	Ipni	LOC109175307
PHT1	IpniLOC109175831	PHT1-red	Ipni	LOC109175831
PHT1	IpniLOC109175832	PHT1-red	Ipni	LOC109175832
PHT1	IpniLOC109176475	PHT1-red	Ipni	LOC109176475
PHT1	IpniLOC109176477	PHT1-red	Ipni	LOC109176477
PHT1	IpniLOC109188887	PHT1-red	Ipni	LOC109188887
PHT1	IpniLOC109193951	PHT1-red	Ipni	LOC109193951
PHT1	IpniLOC109153813	PHT1-yellow	Ipni	LOC109153813
PHT1	IpniLOC109154110	PHT1-yellow	Ipni	LOC109154110
PHT1	IpniLOC109167939	PHT1-yellow	Ipni	LOC109167939
PHT1	Klflkfl00317_0120_v1.1	PHT1-other	Klfl	kfl00317_0120_v1.1
PHT1	LepeLPERR03G06410.1	PHT1-blue	Lepe	LPERR03G06410.1
PHT1	LepeLPERR04G15820.1	PHT1-blue	Lepe	LPERR04G15820.1
PHT1	LepeLPERR04G25290.1	PHT1-blue	Lepe	LPERR04G25290.1
PHT1	LepeLPERR10G04890.1	PHT1-blue	Lepe	LPERR10G04890.1
PHT1	LepeLPERR04G11440.1	PHT1-green	Lepe	LPERR04G11440.1
PHT1	LepeLPERR04G20310.1	PHT1-other	Lepe	LPERR04G20310.1
PHT1	LepeLPERR03G02600.1	PHT1-red	Lepe	LPERR03G02600.1
PHT1	LepeLPERR03G03560.1	PHT1-red	Lepe	LPERR03G03560.1
PHT1	LepeLPERR03G03570.1	PHT1-red	Lepe	LPERR03G03570.1
PHT1	LepeLPERR03G03580.1	PHT1-red	Lepe	LPERR03G03580.1
PHT1	LepeLPERR03G03590.1	PHT1-red	Lepe	LPERR03G03590.1
PHT1	LepeLPERR04G02320.1	PHT1-red	Lepe	LPERR04G02320.1
PHT1	LepeLPERR04G02360.1	PHT1-red	Lepe	LPERR04G02360.1
PHT1	LepeLPERR06G11250.1	PHT1-red	Lepe	LPERR06G11250.1
PHT1	LepeLPERR06G11260.1	PHT1-red	Lepe	LPERR06G11260.1
PHT1	LepeLPERR08G20570.1	PHT1-red	Lepe	LPERR08G20570.1
PHT1	LepeLPERR10G08480.1	PHT1-red	Lepe	LPERR10G08480.1
PHT1	LepeLPERR10G08490.1	PHT1-red	Lepe	LPERR10G08490.1
PHT1	LepeLPERR04G14930.1	PHT1-yellow	Lepe	LPERR04G14930.1
PHT1	LepeLPERR07G02800.2	PHT1-yellow	Lepe	LPERR07G02800.2
PHT1	MapoMapoly0056s0009.1	PHT1-green	Mapo	Mapoly0056s0009.1
PHT1	MapoMapoly0080s0076.1	PHT1-red	Mapo	Mapoly0080s0076.1
PHT1	MapoMapoly0195s0005.1	PHT1-red	Mapo	Mapoly0195s0005.1
PHT1	MapoMapoly0195s0007.1	PHT1-red	Mapo	Mapoly0195s0007.1
PHT1	MapoMapoly0195s0008.1	PHT1-red	Mapo	Mapoly0195s0008.1
PHT1	Mipu21673	PHT1-green	Mipu	21673
PHT1	OrsaLOC_Os04g44750.1	PHT1-blue	Orsa	LOC_Os04g44750.1
PHT1	OrsaLOC_Os11g41840.1	PHT1-blue	Orsa	LOC_Os11g41840.1
PHT1	OrsaLOC_Os11g41850.1	PHT1-blue	Orsa	LOC_Os11g41850.1
PHT1	OrsaLOC_Os01g04190.1	PHT1-green	Orsa	LOC_Os01g04190.1
PHT1	OrsaLOC_Os04g38010.1	PHT1-green	Orsa	LOC_Os04g38010.1
PHT1	OrsaLOC_Os04g38220.1	PHT1-green	Orsa	LOC_Os04g38220.1
PHT1	OrsaLOC_Os03g43720.3	PHT1-other	Orsa	LOC_Os03g43720.3
PHT1	OrsaLOC_Os01g46860.1	PHT1-red	Orsa	LOC_Os01g46860.1
PHT1	OrsaLOC_Os03g04360.1	PHT1-red	Orsa	LOC_Os03g04360.1
PHT1	OrsaLOC_Os03g05610.1	PHT1-red	Orsa	LOC_Os03g05610.1
PHT1	OrsaLOC_Os03g05620.1	PHT1-red	Orsa	LOC_Os03g05620.1
PHT1	OrsaLOC_Os03g05640.1	PHT1-red	Orsa	LOC_Os03g05640.1
PHT1	OrsaLOC_Os04g10690.1	PHT1-red	Orsa	LOC_Os04g10690.1
PHT1	OrsaLOC_Os04g10750.2	PHT1-red	Orsa	LOC_Os04g10750.2
PHT1	OrsaLOC_Os04g10800.1	PHT1-red	Orsa	LOC_Os04g10800.1
PHT1	OrsaLOC_Os06g21950.1	PHT1-red	Orsa	LOC_Os06g21950.1
PHT1	OrsaLOC_Os08g45000.1	PHT1-red	Orsa	LOC_Os08g45000.1
PHT1	OrsaLOC_Os10g30770.1	PHT1-red	Orsa	LOC_Os10g30770.1
PHT1	OrsaLOC_Os10g30790.2	PHT1-red	Orsa	LOC_Os10g30790.2
PHT1	OrsaLOC_Os04g41460.1	PHT1-yellow	Orsa	LOC_Os04g41460.1
PHT1	PestPENSTE_c001G02731	PHT1-green	Pest	PENSTE_c001G02731
PHT1	PestPENSTE_c001G04145	PHT1-green	Pest	PENSTE_c001G04145
PHT1	PestPENSTE_c001G08746	PHT1-green	Pest	PENSTE_c001G08746
PHT1	PestPENSTE_c002G09145	PHT1-green	Pest	PENSTE_c002G09145
PHT1	PestPENSTE_c004G08091	PHT1-green	Pest	PENSTE_c004G08091
PHT1	PestPENSTE_c004G10309	PHT1-green	Pest	PENSTE_c004G10309
PHT1	PestPENSTE_c005G10291	PHT1-green	Pest	PENSTE_c005G10291
PHT1	PestPENSTE_c006G05274	PHT1-green	Pest	PENSTE_c006G05274
PHT1	PestPENSTE_c007G03821	PHT1-green	Pest	PENSTE_c007G03821
PHT1	PestPENSTE_c008G09269	PHT1-green	Pest	PENSTE_c008G09269
PHT1	PestPENSTE_c011G09433	PHT1-green	Pest	PENSTE_c011G09433
PHT1	PestPENSTE_c013G03073	PHT1-green	Pest	PENSTE_c013G03073
PHT1	PestPENSTE_c019G00266	PHT1-green	Pest	PENSTE_c019G00266
PHT1	PestPENSTE_c019G07889	PHT1-green	Pest	PENSTE_c019G07889
PHT1	PestPENSTE_c027G00069	PHT1-green	Pest	PENSTE_c027G00069
PHT1	PestPENSTE_c042G07069	PHT1-green	Pest	PENSTE_c042G07069
PHT1	PestPENSTE_c050G02644	PHT1-green	Pest	PENSTE_c050G02644
PHT1	PestPENSTE_c002G01711	PHT1-other	Pest	PENSTE_c002G01711
PHT1	PestPENSTE_c005G01888	PHT1-other	Pest	PENSTE_c005G01888
PHT1	PestPENSTE_c008G08271	PHT1-other	Pest	PENSTE_c008G08271
PHT1	PestPENSTE_c010G07878	PHT1-other	Pest	PENSTE_c010G07878
PHT1	PestPENSTE_c017G03508	PHT1-other	Pest	PENSTE_c017G03508
PHT1	PheqLOC110018598	PHT1-blue	Pheq	LOC110018598
PHT1	PheqLOC110025564	PHT1-green	Pheq	LOC110025564
PHT1	PheqLOC110031394	PHT1-green	Pheq	LOC110031394
PHT1	PheqLOC110033875	PHT1-red	Pheq	LOC110033875
PHT1	PheqLOC110033901	PHT1-red	Pheq	LOC110033901
PHT1	PheqLOC110035609	PHT1-red	Pheq	LOC110035609
PHT1	PheqLOC110027533	PHT1-yellow	Pheq	LOC110027533
PHT1	PheqLOC110031939	PHT1-yellow	Pheq	LOC110031939
PHT1	PhpaPhpat.018G003300.1	PHT1-blue	Phpa	Phpat.018G003300.1
PHT1	PhpaPhpat.005G103300.1	PHT1-green	Phpa	Phpat.005G103300.1
PHT1	PhpaPhpat.007G029700.1	PHT1-green	Phpa	Phpat.007G029700.1
PHT1	PhpaPhpat.1Z023500.1	PHT1-other	Phpa	Phpat.1Z023500.1
PHT1	PhpaPhpat.002G144100.1	PHT1-red	Phpa	Phpat.002G144100.1
PHT1	PhpaPhpat.006G096400.1	PHT1-red	Phpa	Phpat.006G096400.1
PHT1	PhpaPhpat.010G092400.1	PHT1-red	Phpa	Phpat.010G092400.1
PHT1	PhpaPhpat.016G062800.1	PHT1-red	Phpa	Phpat.016G062800.1
PHT1	PotrPotri.004G152300.1	PHT1-blue	Potr	Potri.004G152300.1
PHT1	PotrPotri.006G158700.1	PHT1-blue	Potr	Potri.006G158700.1
PHT1	PotrPotri.007G027900.1	PHT1-blue	Potr	Potri.007G027900.1
PHT1	PotrPotri.009G113600.1	PHT1-blue	Potr	Potri.009G113600.1
PHT1	PotrPotri.013G135200.1	PHT1-blue	Potr	Potri.013G135200.1
PHT1	PotrPotri.001G185300.1	PHT1-green	Potr	Potri.001G185300.1
PHT1	PotrPotri.004G097800.1	PHT1-green	Potr	Potri.004G097800.1
PHT1	PotrPotri.005G037000.1	PHT1-green	Potr	Potri.005G037000.1
PHT1	PotrPotri.013G027700.1	PHT1-green	Potr	Potri.013G027700.1
PHT1	PotrPotri.014G060800.1	PHT1-green	Potr	Potri.014G060800.1
PHT1	PotrPotri.017G116400.1	PHT1-green	Potr	Potri.017G116400.1
PHT1	PotrPotri.018G083200.1	PHT1-green	Potr	Potri.018G083200.1
PHT1	PotrPotri.007G003000.1	PHT1-other	Potr	Potri.007G003000.1
PHT1	PotrPotri.007G003100.1	PHT1-other	Potr	Potri.007G003100.1
PHT1	PotrPotri.014G000800.1	PHT1-other	Potr	Potri.014G000800.1
PHT1	PotrPotri.018G150700.1	PHT1-other	Potr	Potri.018G150700.1
PHT1	PotrPotri.018G151600.1	PHT1-other	Potr	Potri.018G151600.1
PHT1	PotrPotri.001G318500.1	PHT1-red	Potr	Potri.001G318500.1
PHT1	PotrPotri.002G005500.1	PHT1-red	Potr	Potri.002G005500.1
PHT1	PotrPotri.002G038900.1	PHT1-red	Potr	Potri.002G038900.1
PHT1	PotrPotri.005G175500.1	PHT1-red	Potr	Potri.005G175500.1
PHT1	PotrPotri.005G175700.1	PHT1-red	Potr	Potri.005G175700.1
PHT1	PotrPotri.005G223500.1	PHT1-red	Potr	Potri.005G223500.1
PHT1	PotrPotri.005G223600.1	PHT1-red	Potr	Potri.005G223600.1
PHT1	PotrPotri.005G256100.1	PHT1-red	Potr	Potri.005G256100.1
PHT1	PotrPotri.010G071600.1	PHT1-red	Potr	Potri.010G071600.1
PHT1	PotrPotri.010G071700.1	PHT1-red	Potr	Potri.010G071700.1
PHT1	PotrPotri.010G072000.1	PHT1-red	Potr	Potri.010G072000.1
PHT1	PotrPotri.015G022800.1	PHT1-red	Potr	Potri.015G022800.1
PHT1	PotrPotri.019G061900.1	PHT1-red	Potr	Potri.019G061900.1
PHT1	PotrPotri.007G126800.1	PHT1-yellow	Potr	Potri.007G126800.1
PHT1	PotrPotri.017G032200.1	PHT1-yellow	Potr	Potri.017G032200.1
PHT1	PsflPSF113_RS40655	PHT1-green	Psfl	PSF113_RS40655
PHT1	PsflPSF113_RS33775	PHT1-other	Psfl	PSF113_RS33775
PHT1	SaceYDL138W	PHT1-green	Sace	YDL138W
PHT1	SaceYDL194W	PHT1-green	Sace	YDL194W
PHT1	SaceYEL069C	PHT1-green	Sace	YEL069C
PHT1	SaceYHR094C	PHT1-green	Sace	YHR094C
PHT1	SaceYJL214W	PHT1-green	Sace	YJL214W
PHT1	SaceYLR081W	PHT1-green	Sace	YLR081W
PHT1	SaceYCR098C	PHT1-other	Sace	YCR098C
PHT1	SaceYML123C	PHT1-other	Sace	YML123C
PHT1	SapuSapurV1A.0048s0780.1	PHT1-blue	Sapu	SapurV1A.0048s0780.1
PHT1	SapuSapurV1A.0255s0190.1	PHT1-blue	Sapu	SapurV1A.0255s0190.1
PHT1	SapuSapurV1A.0512s0090.1	PHT1-blue	Sapu	SapurV1A.0512s0090.1
PHT1	SapuSapurV1A.3385s0020.1	PHT1-blue	Sapu	SapurV1A.3385s0020.1
PHT1	SapuSapurV1A.4500s0010.1	PHT1-blue	Sapu	SapurV1A.4500s0010.1
PHT1	SapuSapurV1A.0010s0020.1	PHT1-green	Sapu	SapurV1A.0010s0020.1
PHT1	SapuSapurV1A.0239s0010.1	PHT1-green	Sapu	SapurV1A.0239s0010.1
PHT1	SapuSapurV1A.0853s0060.1	PHT1-green	Sapu	SapurV1A.0853s0060.1
PHT1	SapuSapurV1A.0908s0030.1	PHT1-green	Sapu	SapurV1A.0908s0030.1
PHT1	SapuSapurV1A.1345s0010.1	PHT1-green	Sapu	SapurV1A.1345s0010.1
PHT1	SapuSapurV1A.7244s0010.1	PHT1-green	Sapu	SapurV1A.7244s0010.1
PHT1	SapuSapurV1A.7245s0010.1	PHT1-green	Sapu	SapurV1A.7245s0010.1
PHT1	SapuSapurV1A.0703s0030.1	PHT1-other	Sapu	SapurV1A.0703s0030.1
PHT1	SapuSapurV1A.0006s0830.1	PHT1-red	Sapu	SapurV1A.0006s0830.1
PHT1	SapuSapurV1A.0007s1030.1	PHT1-red	Sapu	SapurV1A.0007s1030.1
PHT1	SapuSapurV1A.0007s1040.1	PHT1-red	Sapu	SapurV1A.0007s1040.1
PHT1	SapuSapurV1A.0016s0310.1	PHT1-red	Sapu	SapurV1A.0016s0310.1
PHT1	SapuSapurV1A.0058s0320.1	PHT1-red	Sapu	SapurV1A.0058s0320.1
PHT1	SapuSapurV1A.0105s0130.1	PHT1-red	Sapu	SapurV1A.0105s0130.1
PHT1	SapuSapurV1A.0233s0340.1	PHT1-red	Sapu	SapurV1A.0233s0340.1
PHT1	SapuSapurV1A.0233s0350.1	PHT1-red	Sapu	SapurV1A.0233s0350.1
PHT1	SapuSapurV1A.0266s0050.1	PHT1-red	Sapu	SapurV1A.0266s0050.1
PHT1	SapuSapurV1A.4467s0010.1	PHT1-red	Sapu	SapurV1A.4467s0010.1
PHT1	SapuSapurV1A.0637s0110.1	PHT1-yellow	Sapu	SapurV1A.0637s0110.1
PHT1	Semo109547	PHT1-blue	Semo	109547
PHT1	Semo96378	PHT1-blue	Semo	96378
PHT1	Semo96814	PHT1-blue	Semo	96814
PHT1	Semo97702	PHT1-blue	Semo	97702
PHT1	Semo107365	PHT1-green	Semo	107365
PHT1	Semo229912	PHT1-green	Semo	229912
PHT1	Semo126850	PHT1-red	Semo	126850
PHT1	Semo165572	PHT1-red	Semo	165572
PHT1	Semo438081	PHT1-red	Semo	438081
PHT1	Semo78488	PHT1-red	Semo	78488
PHT1	Semo78514	PHT1-red	Semo	78514
PHT1	Semo83417	PHT1-red	Semo	83417
PHT1	Semo90341	PHT1-red	Semo	90341
PHT1	SolySolyc02g062860.2.1	PHT1-blue	Soly	Solyc02g062860.2.1
PHT1	SolySolyc02g062870.2.1	PHT1-blue	Soly	Solyc02g062870.2.1
PHT1	SolySolyc02g062890.1.1	PHT1-blue	Soly	Solyc02g062890.1.1
PHT1	SolySolyc12g010690.1.1	PHT1-blue	Soly	Solyc12g010690.1.1
PHT1	SolySolyc04g074070.1.1	PHT1-green	Soly	Solyc04g074070.1.1
PHT1	SolySolyc07g020790.2.1	PHT1-green	Soly	Solyc07g020790.2.1
PHT1	SolySolyc00g031050.1.1	PHT1-other	Soly	Solyc00g031050.1.1
PHT1	SolySolyc07g042900.2.1	PHT1-other	Soly	Solyc07g042900.2.1
PHT1	SolySolyc03g005530.1.1	PHT1-red	Soly	Solyc03g005530.1.1
PHT1	SolySolyc03g005560.1.1	PHT1-red	Soly	Solyc03g005560.1.1
PHT1	SolySolyc06g034200.1.1	PHT1-red	Soly	Solyc06g034200.1.1
PHT1	SolySolyc06g051850.1.1	PHT1-red	Soly	Solyc06g051850.1.1
PHT1	SolySolyc06g051860.1.1	PHT1-red	Soly	Solyc06g051860.1.1
PHT1	SolySolyc09g066410.1.1	PHT1-red	Soly	Solyc09g066410.1.1
PHT1	SolySolyc09g090070.1.1	PHT1-red	Soly	Solyc09g090070.1.1
PHT1	SolySolyc09g090080.1.1	PHT1-red	Soly	Solyc09g090080.1.1
PHT1	SolySolyc06g073420.2.1	PHT1-yellow	Soly	Solyc06g073420.2.1
PHT1	SolySolyc08g048290.2.1	PHT1-yellow	Soly	Solyc08g048290.2.1
PHT1	SolySolyc12g099070.1.1	PHT1-yellow	Soly	Solyc12g099070.1.1
PHT1	SotuPGSC0003DMT400011287	PHT1-blue	Sotu	PGSC0003DMT400011287
PHT1	SotuPGSC0003DMT400018898	PHT1-blue	Sotu	PGSC0003DMT400018898
PHT1	SotuPGSC0003DMT400020339	PHT1-blue	Sotu	PGSC0003DMT400020339
PHT1	SotuPGSC0003DMT400031215	PHT1-blue	Sotu	PGSC0003DMT400031215
PHT1	SotuPGSC0003DMT400031233	PHT1-blue	Sotu	PGSC0003DMT400031233
PHT1	SotuPGSC0003DMT400039994	PHT1-blue	Sotu	PGSC0003DMT400039994
PHT1	SotuPGSC0003DMT400039995	PHT1-blue	Sotu	PGSC0003DMT400039995
PHT1	SotuPGSC0003DMT400016373	PHT1-green	Sotu	PGSC0003DMT400016373
PHT1	SotuPGSC0003DMT400022304	PHT1-green	Sotu	PGSC0003DMT400022304
PHT1	SotuPGSC0003DMT400035289	PHT1-other	Sotu	PGSC0003DMT400035289
PHT1	SotuPGSC0003DMT400006059	PHT1-red	Sotu	PGSC0003DMT400006059
PHT1	SotuPGSC0003DMT400006063	PHT1-red	Sotu	PGSC0003DMT400006063
PHT1	SotuPGSC0003DMT400025887	PHT1-red	Sotu	PGSC0003DMT400025887
PHT1	SotuPGSC0003DMT400026632	PHT1-red	Sotu	PGSC0003DMT400026632
PHT1	SotuPGSC0003DMT400034874	PHT1-red	Sotu	PGSC0003DMT400034874
PHT1	SotuPGSC0003DMT400034988	PHT1-red	Sotu	PGSC0003DMT400034988
PHT1	SotuPGSC0003DMT400044368	PHT1-red	Sotu	PGSC0003DMT400044368
PHT1	SotuPGSC0003DMT400044370	PHT1-red	Sotu	PGSC0003DMT400044370
PHT1	SotuPGSC0003DMT400011738	PHT1-yellow	Sotu	PGSC0003DMT400011738
PHT1	SotuPGSC0003DMT400069472	PHT1-yellow	Sotu	PGSC0003DMT400069472
PHT1	SppoSpipo1G0039400	PHT1-blue	Sppo	Spipo1G0039400
PHT1	SppoSpipo2G0101900	PHT1-blue	Sppo	Spipo2G0101900
PHT1	SppoSpipo10G0000500	PHT1-other	Sppo	Spipo10G0000500
PHT1	SppoSpipo16G0039500	PHT1-red	Sppo	Spipo16G0039500
PHT1	SppoSpipo16G0039800	PHT1-red	Sppo	Spipo16G0039800
PHT1	SppoSpipo1G0022900	PHT1-red	Sppo	Spipo1G0022900
PHT1	SppoSpipo32G0011100	PHT1-yellow	Sppo	Spipo32G0011100
PHT1	StlaIF07_RS0107650	PHT1-green	Stla	IF07_RS0107650
PHT1	TrurTRIUR3_09900-T1	PHT1-blue	Trur	TRIUR3_09900-T1
PHT1	TrurTRIUR3_11427-T1	PHT1-blue	Trur	TRIUR3_11427-T1
PHT1	TrurTRIUR3_03391-T1	PHT1-green	Trur	TRIUR3_03391-T1
PHT1	TrurTRIUR3_09106-T1	PHT1-green	Trur	TRIUR3_09106-T1
PHT1	TrurTRIUR3_23320-T1	PHT1-green	Trur	TRIUR3_23320-T1
PHT1	TrurTRIUR3_07349-T1	PHT1-red	Trur	TRIUR3_07349-T1
PHT1	TrurTRIUR3_07350-T1	PHT1-red	Trur	TRIUR3_07350-T1
PHT1	TrurTRIUR3_17227-T1	PHT1-red	Trur	TRIUR3_17227-T1
PHT1	TrurTRIUR3_25474-T1	PHT1-red	Trur	TRIUR3_25474-T1
PHT1	TrurTRIUR3_12950-T1	PHT1-yellow	Trur	TRIUR3_12950-T1
PHT1	ViviVIT_03s0063g02250.t01	PHT1-blue	Vivi	VIT_03s0063g02250.t01
PHT1	ViviVIT_04s0023g01500.t01	PHT1-blue	Vivi	VIT_04s0023g01500.t01
PHT1	ViviVIT_11s0016g03920.t01	PHT1-blue	Vivi	VIT_11s0016g03920.t01
PHT1	ViviVIT_12s0059g00250.t01	PHT1-blue	Vivi	VIT_12s0059g00250.t01
PHT1	ViviVIT_05s0020g02250.t01	PHT1-green	Vivi	VIT_05s0020g02250.t01
PHT1	ViviVIT_11s0016g03660.t01	PHT1-green	Vivi	VIT_11s0016g03660.t01
PHT1	ViviVIT_14s0006g02720.t01	PHT1-green	Vivi	VIT_14s0006g02720.t01
PHT1	ViviVIT_14s0030g00230.t01	PHT1-green	Vivi	VIT_14s0030g00230.t01
PHT1	ViviVIT_14s0030g00320.t01	PHT1-green	Vivi	VIT_14s0030g00320.t01
PHT1	ViviVIT_05s0049g00920.t01	PHT1-red	Vivi	VIT_05s0049g00920.t01
PHT1	ViviVIT_05s0049g00930.t01	PHT1-red	Vivi	VIT_05s0049g00930.t01
PHT1	ViviVIT_05s0049g00940.t01	PHT1-red	Vivi	VIT_05s0049g00940.t01
PHT1	ViviVIT_07s0005g03290.t01	PHT1-red	Vivi	VIT_07s0005g03290.t01
PHT1	ViviVIT_13s0067g03280.t01	PHT1-red	Vivi	VIT_13s0067g03280.t01
PHT1	ViviVIT_16s0050g02370.t01	PHT1-red	Vivi	VIT_16s0050g02370.t01
PHT1	ViviVIT_16s0050g02380.t01	PHT1-red	Vivi	VIT_16s0050g02380.t01
PHT1	ViviVIT_18s0122g00780.t01	PHT1-red	Vivi	VIT_18s0122g00780.t01
PHT1	ViviVIT_10s0003g03930.t01	PHT1-yellow	Vivi	VIT_10s0003g03930.t01
PHT1	ZomaZosma270g00280.1	PHT1-blue	Zoma	Zosma270g00280.1
PHT1	ZomaZosma37g01160.1	PHT1-blue	Zoma	Zosma37g01160.1
PHT1	ZomaZosma41g00960.1	PHT1-blue	Zoma	Zosma41g00960.1
PHT1	ZomaZosma45g00020.1	PHT1-blue	Zoma	Zosma45g00020.1
PHT1	ZomaZosma269g00180.1	PHT1-green	Zoma	Zosma269g00180.1
PHT1	ZomaZosma162g00160.1	PHT1-red	Zoma	Zosma162g00160.1
PHT1	ZomaZosma19g00010.1	PHT1-red	Zoma	Zosma19g00010.1
PHT1	ZomaZosma235g00170.1	PHT1-red	Zoma	Zosma235g00170.1
PHT1	ZomaZosma41g01170.1	PHT1-red	Zoma	Zosma41g01170.1
PHT1	ZomaZosma522g00070.1	PHT1-red	Zoma	Zosma522g00070.1
PHT1	ZomaZosma522g00080.1	PHT1-red	Zoma	Zosma522g00080.1
PHT1	ZomaZosma145g00050.1	PHT1-yellow	Zoma	Zosma145g00050.1
PHT2	AetaEMT15257	PHT2-red	Aeta	EMT15257
PHT2	AmtrERN13785	PHT2-red	Amtr	ERN13785
PHT2	AqcoAquca_094_00020.1	PHT2-red	Aqco	Aquca_094_00020.1
PHT2	ArthAT3G26570.1	PHT2-red	Arth	AT3G26570.1
PHT2	AsflAFLA_021460	PHT2-other	Asfl	AFLA_021460
PHT2	AsflAFLA_024330	PHT2-other	Asfl	AFLA_024330
PHT2	AsflAFLA_074620	PHT2-other	Asfl	AFLA_074620
PHT2	AsflAFLA_121240	PHT2-other	Asfl	AFLA_121240
PHT2	BameBMD_RS22775	PHT2-other	Bame	BMD_RS22775
PHT2	BrolBo7g082720.1	PHT2-red	Brol	Bo7g082720.1
PHT2	BrolBo9g007960.1	PHT2-red	Brol	Bo9g007960.1
PHT2	BrraBra025212	PHT2-red	Brra	Bra025212
PHT2	BrraBra034242	PHT2-red	Brra	Bra034242
PHT2	CaanLOC107854193	PHT2-red	Caan	LOC107854193
PHT2	ChcrCHC_T00002992001	PHT2-other	Chcr	CHC_T00002992001
PHT2	ChcrCHC_T00004644001	PHT2-other	Chcr	CHC_T00004644001
PHT2	ChcrCHC_T00007015001	PHT2-other	Chcr	CHC_T00007015001
PHT2	ChreCre02.g144600.t1.1	PHT2-other	Chre	Cre02.g144600.t1.1
PHT2	ChreCre02.g144650.t1.2	PHT2-other	Chre	Cre02.g144650.t1.2
PHT2	ChreCre02.g144700.t1.2	PHT2-other	Chre	Cre02.g144700.t1.2
PHT2	ChreCre02.g144750.t1.1	PHT2-other	Chre	Cre02.g144750.t1.1
PHT2	ChreCre07.g325740.t1.1	PHT2-other	Chre	Cre07.g325740.t1.1
PHT2	ChreCre07.g325741.t1.1	PHT2-other	Chre	Cre07.g325741.t1.1
PHT2	ChreCre12.g489400.t1.2	PHT2-other	Chre	Cre12.g489400.t1.2
PHT2	ChreCre12.g491600.t1.1	PHT2-other	Chre	Cre12.g491600.t1.1
PHT2	ChreCre12.g493404.t1.1	PHT2-other	Chre	Cre12.g493404.t1.1
PHT2	ChreCre16.g655200.t1.2	PHT2-other	Chre	Cre16.g655200.t1.2
PHT2	ChreCre16.g676757.t1.1	PHT2-other	Chre	Cre16.g676757.t1.1
PHT2	CilaCla010044	PHT2-red	Cila	Cla010044
PHT2	CumeLOC103488971	PHT2-red	Cume	LOC103488971
PHT2	CusaCsa5M598640.1	PHT2-red	Cusa	Csa5M598640.1
PHT2	DeofDendrobium_GLEAN_10019387	PHT2-red	Deof	Dendrobium_GLEAN_10019387
PHT2	Escob2987	PHT2-other	Esco	b2987
PHT2	Escob3493	PHT2-other	Esco	b3493
PHT2	GlceRIA79341.1	PHT2-other	Glce	RIA79341.1
PHT2	GlceRIA97143.1	PHT2-other	Glce	RIA97143.1
PHT2	GlmaGlyma.08G282100.1	PHT2-red	Glma	Glyma.08G282100.1
PHT2	GlmaGlyma.18G144100.1	PHT2-red	Glma	Glyma.18G144100.1
PHT2	HosaSLC20A1	PHT2-other	Hosa	SLC20A1
PHT2	HosaSLC20A2	PHT2-other	Hosa	SLC20A2
PHT2	IpniLOC109159701	PHT2-red	Ipni	LOC109159701
PHT2	IpniLOC109162362	PHT2-red	Ipni	LOC109162362
PHT2	Klflkfl00040_0430_v1.1	PHT2-other	Klfl	kfl00040_0430_v1.1
PHT2	Klflkfl00115_0190_v1.1	PHT2-other	Klfl	kfl00115_0190_v1.1
PHT2	Klflkfl00123_0060_v1.1	PHT2-other	Klfl	kfl00123_0060_v1.1
PHT2	Klflkfl00226_0060_v1.1	PHT2-other	Klfl	kfl00226_0060_v1.1
PHT2	Klflkfl00234_0140_v1.1	PHT2-other	Klfl	kfl00234_0140_v1.1
PHT2	Klflkfl00379_0040_v1.1	PHT2-other	Klfl	kfl00379_0040_v1.1
PHT2	LepeLPERR02G18290.1	PHT2-red	Lepe	LPERR02G18290.1
PHT2	MapoMapoly0006s0163.1	PHT2-other	Mapo	Mapoly0006s0163.1
PHT2	MapoMapoly0006s0164.1	PHT2-other	Mapo	Mapoly0006s0164.1
PHT2	MapoMapoly0008s0184.1	PHT2-other	Mapo	Mapoly0008s0184.1
PHT2	MapoMapoly0044s0116.1	PHT2-other	Mapo	Mapoly0044s0116.1
PHT2	MapoMapoly0054s0118.1	PHT2-other	Mapo	Mapoly0054s0118.1
PHT2	MapoMapoly0054s0122.1	PHT2-other	Mapo	Mapoly0054s0122.1
PHT2	MapoMapoly0054s0123.1	PHT2-other	Mapo	Mapoly0054s0123.1
PHT2	MapoMapoly0054s0124.1	PHT2-other	Mapo	Mapoly0054s0124.1
PHT2	MapoMapoly0054s0125.1	PHT2-other	Mapo	Mapoly0054s0125.1
PHT2	MapoMapoly0054s0126.1	PHT2-other	Mapo	Mapoly0054s0126.1
PHT2	MapoMapoly0054s0127.1	PHT2-other	Mapo	Mapoly0054s0127.1
PHT2	MapoMapoly0054s0128.1	PHT2-other	Mapo	Mapoly0054s0128.1
PHT2	MapoMapoly0070s0073.1	PHT2-other	Mapo	Mapoly0070s0073.1
PHT2	MapoMapoly0098s0054.1	PHT2-other	Mapo	Mapoly0098s0054.1
PHT2	MapoMapoly0098s0056.1	PHT2-other	Mapo	Mapoly0098s0056.1
PHT2	MapoMapoly0126s0001.1	PHT2-other	Mapo	Mapoly0126s0001.1
PHT2	MapoMapoly0126s0002.1	PHT2-other	Mapo	Mapoly0126s0002.1
PHT2	MapoMapoly0126s0004.1	PHT2-other	Mapo	Mapoly0126s0004.1
PHT2	MapoMapoly0126s0023.1	PHT2-other	Mapo	Mapoly0126s0023.1
PHT2	MapoMapoly0126s0024.1	PHT2-other	Mapo	Mapoly0126s0024.1
PHT2	MapoMapoly0138s0013.1	PHT2-other	Mapo	Mapoly0138s0013.1
PHT2	Mipu70973	PHT2-other	Mipu	70973
PHT2	OrsaLOC_Os02g38020.1	PHT2-red	Orsa	LOC_Os02g38020.1
PHT2	PestPENSTE_c004G00014	PHT2-other	Pest	PENSTE_c004G00014
PHT2	PestPENSTE_c005G05999	PHT2-other	Pest	PENSTE_c005G05999
PHT2	PheqLOC110018858	PHT2-red	Pheq	LOC110018858
PHT2	PhpaPhpat.009G030300.1	PHT2-other	Phpa	Phpat.009G030300.1
PHT2	PhpaPhpat.016G097200.1	PHT2-other	Phpa	Phpat.016G097200.1
PHT2	PhpaPhpat.022G077100.1	PHT2-other	Phpa	Phpat.022G077100.1
PHT2	PotrPotri.008G186600.1	PHT2-red	Potr	Potri.008G186600.1
PHT2	PotrPotri.010G046300.1	PHT2-red	Potr	Potri.010G046300.1
PHT2	PsflPSF113_RS49835	PHT2-other	Psfl	PSF113_RS49835
PHT2	SaceYBR296C	PHT2-other	Sace	YBR296C
PHT2	SapuSapurV1A.0069s0260.1	PHT2-red	Sapu	SapurV1A.0069s0260.1
PHT2	SapuSapurV1A.0317s0260.1	PHT2-red	Sapu	SapurV1A.0317s0260.1
PHT2	Semo11493	PHT2-other	Semo	11493
PHT2	Semo74678	PHT2-other	Semo	74678
PHT2	SolySolyc05g013510.2.1	PHT2-red	Soly	Solyc05g013510.2.1
PHT2	SotuPGSC0003DMT400047869	PHT2-red	Sotu	PGSC0003DMT400047869
PHT2	SppoSpipo13G0035900	PHT2-red	Sppo	Spipo13G0035900
PHT2	StlaIF07_RS0121280	PHT2-other	Stla	IF07_RS0121280
PHT2	StlaIF07_RS0135315	PHT2-other	Stla	IF07_RS0135315
PHT2	TrurTRIUR3_04580-T1	PHT2-red	Trur	TRIUR3_04580-T1
PHT2	ViviVIT_00s0291g00060.t01	PHT2-red	Vivi	VIT_00s0291g00060.t01
PHT2	ZomaZosma56g00450.1	PHT2-red	Zoma	Zosma56g00450.1
PHT3	AetaEMT33480	PHT3-blue	Aeta	EMT33480
PHT3	AetaEMT01228	PHT3-red	Aeta	EMT01228
PHT3	AetaEMT01356	PHT3-red	Aeta	EMT01356
PHT3	AetaEMT09344	PHT3-red	Aeta	EMT09344
PHT3	AetaEMT30907	PHT3-red	Aeta	EMT30907
PHT3	AmtrERN17111	PHT3-blue	Amtr	ERN17111
PHT3	AmtrERN06915	PHT3-other	Amtr	ERN06915
PHT3	AmtrERN06194	PHT3-red	Amtr	ERN06194
PHT3	AqcoAquca_007_00937.1	PHT3-blue	Aqco	Aquca_007_00937.1
PHT3	AqcoAquca_005_00615.1	PHT3-red	Aqco	Aquca_005_00615.1
PHT3	AqcoAquca_100_00023.1	PHT3-red	Aqco	Aquca_100_00023.1
PHT3	ArthAT2G17270.1	PHT3-blue	Arth	AT2G17270.1
PHT3	ArthAT3G48850.1	PHT3-red	Arth	AT3G48850.1
PHT3	ArthAT5G14040.1	PHT3-red	Arth	AT5G14040.1
PHT3	AsflAFLA_084330	PHT3-other	Asfl	AFLA_084330
PHT3	AsflAFLA_086660	PHT3-other	Asfl	AFLA_086660
PHT3	AsflAFLA_090500	PHT3-other	Asfl	AFLA_090500
PHT3	AsflAFLA_134930	PHT3-other	Asfl	AFLA_134930
PHT3	BrolBo3g092300.1	PHT3-blue	Brol	Bo3g092300.1
PHT3	BrolBo2g011650.1	PHT3-red	Brol	Bo2g011650.1
PHT3	BrolBo3g009570.1	PHT3-red	Brol	Bo3g009570.1
PHT3	BrolBo3g111000.1	PHT3-red	Brol	Bo3g111000.1
PHT3	BrolBo9g166210.1	PHT3-red	Brol	Bo9g166210.1
PHT3	BrraBra009654	PHT3-blue	Brra	Bra009654
PHT3	BrraBra006234	PHT3-red	Brra	Bra006234
PHT3	BrraBra008784	PHT3-red	Brra	Bra008784
PHT3	BrraBra019570	PHT3-red	Brra	Bra019570
PHT3	BrraBra023446	PHT3-red	Brra	Bra023446
PHT3	CaanLOC107868267	PHT3-blue	Caan	LOC107868267
PHT3	CaanLOC107860811	PHT3-red	Caan	LOC107860811
PHT3	CaanLOC107862862	PHT3-red	Caan	LOC107862862
PHT3	CaanLOC107875824	PHT3-red	Caan	LOC107875824
PHT3	ChcrCHC_T00001074001	PHT3-other	Chcr	CHC_T00001074001
PHT3	ChcrCHC_T00003058001	PHT3-other	Chcr	CHC_T00003058001
PHT3	ChreCre03.g172300.t1.2	PHT3-other	Chre	Cre03.g172300.t1.2
PHT3	CilaCla015736	PHT3-blue	Cila	Cla015736
PHT3	CilaCla003226	PHT3-red	Cila	Cla003226
PHT3	CilaCla005921	PHT3-red	Cila	Cla005921
PHT3	CilaCla019313	PHT3-red	Cila	Cla019313
PHT3	CumeLOC103492574	PHT3-blue	Cume	LOC103492574
PHT3	CumeLOC103491725	PHT3-red	Cume	LOC103491725
PHT3	CumeLOC103502287	PHT3-red	Cume	LOC103502287
PHT3	CumeLOC103503205	PHT3-red	Cume	LOC103503205
PHT3	CusaCsa7M025740.1	PHT3-blue	Cusa	Csa7M025740.1
PHT3	CusaCsa1M000680.1	PHT3-red	Cusa	Csa1M000680.1
PHT3	CusaCsa5M457760.1	PHT3-red	Cusa	Csa5M457760.1
PHT3	DeofDendrobium_GLEAN_10032525	PHT3-blue	Deof	Dendrobium_GLEAN_10032525
PHT3	DeofDendrobium_GLEAN_10035451	PHT3-red	Deof	Dendrobium_GLEAN_10035451
PHT3	DeofDendrobium_GLEAN_10038406	PHT3-red	Deof	Dendrobium_GLEAN_10038406
PHT3	DeofDendrobium_GLEAN_10112753	PHT3-red	Deof	Dendrobium_GLEAN_10112753
PHT3	GlceRIA93801.1	PHT3-other	Glce	RIA93801.1
PHT3	GlceRIA95962.1	PHT3-other	Glce	RIA95962.1
PHT3	GlmaGlyma.01G157100.1	PHT3-blue	Glma	Glyma.01G157100.1
PHT3	GlmaGlyma.11G087800.1	PHT3-blue	Glma	Glyma.11G087800.1
PHT3	GlmaGlyma.05G201400.1	PHT3-red	Glma	Glyma.05G201400.1
PHT3	GlmaGlyma.08G008900.1	PHT3-red	Glma	Glyma.08G008900.1
PHT3	GlmaGlyma.16G146700.1	PHT3-red	Glma	Glyma.16G146700.1
PHT3	GlmaGlyma.19G101100.1	PHT3-red	Glma	Glyma.19G101100.1
PHT3	HosaSLC25A3	PHT3-other	Hosa	SLC25A3
PHT3	IpniLOC109167661	PHT3-blue	Ipni	LOC109167661
PHT3	IpniLOC109179208	PHT3-red	Ipni	LOC109179208
PHT3	IpniLOC109183854	PHT3-red	Ipni	LOC109183854
PHT3	Klflkfl00053_0280_v1.1	PHT3-other	Klfl	kfl00053_0280_v1.1
PHT3	Klflkfl00402_0080_v1.1	PHT3-other	Klfl	kfl00402_0080_v1.1
PHT3	LepeLPERR09G14910.1	PHT3-blue	Lepe	LPERR09G14910.1
PHT3	LepeLPERR02G27690.1	PHT3-red	Lepe	LPERR02G27690.1
PHT3	LepeLPERR03G10220.1	PHT3-red	Lepe	LPERR03G10220.1
PHT3	LepeLPERR04G11150.1	PHT3-red	Lepe	LPERR04G11150.1
PHT3	LepeLPERR09G09090.1	PHT3-red	Lepe	LPERR09G09090.1
PHT3	MapoMapoly0012s0114.1	PHT3-other	Mapo	Mapoly0012s0114.1
PHT3	MapoMapoly0085s0103.1	PHT3-other	Mapo	Mapoly0085s0103.1
PHT3	MapoMapoly0121s0027.1	PHT3-other	Mapo	Mapoly0121s0027.1
PHT3	MapoMapoly0136s0026.1	PHT3-other	Mapo	Mapoly0136s0026.1
PHT3	Mipu30402	PHT3-other	Mipu	30402
PHT3	OrsaLOC_Os09g38100.1	PHT3-blue	Orsa	LOC_Os09g38100.1
PHT3	OrsaLOC_Os02g52860.1	PHT3-red	Orsa	LOC_Os02g52860.1
PHT3	OrsaLOC_Os03g15690.1	PHT3-red	Orsa	LOC_Os03g15690.1
PHT3	OrsaLOC_Os04g37600.1	PHT3-red	Orsa	LOC_Os04g37600.1
PHT3	OrsaLOC_Os06g10810.1	PHT3-red	Orsa	LOC_Os06g10810.1
PHT3	PestPENSTE_c001G03105	PHT3-other	Pest	PENSTE_c001G03105
PHT3	PestPENSTE_c039G09552	PHT3-other	Pest	PENSTE_c039G09552
PHT3	PheqLOC110029728	PHT3-blue	Pheq	LOC110029728
PHT3	PheqLOC110021545	PHT3-red	Pheq	LOC110021545
PHT3	PheqLOC110036157	PHT3-red	Pheq	LOC110036157
PHT3	PhpaPhpat.003G028600.1	PHT3-other	Phpa	Phpat.003G028600.1
PHT3	PhpaPhpat.007G071000.1	PHT3-other	Phpa	Phpat.007G071000.1
PHT3	PhpaPhpat.007G071200.1	PHT3-other	Phpa	Phpat.007G071200.1
PHT3	PhpaPhpat.008G082100.1	PHT3-other	Phpa	Phpat.008G082100.1
PHT3	PhpaPhpat.011G034600.1	PHT3-other	Phpa	Phpat.011G034600.1
PHT3	PhpaPhpat.011G035900.1	PHT3-other	Phpa	Phpat.011G035900.1
PHT3	PhpaPhpat.013G033200.1	PHT3-other	Phpa	Phpat.013G033200.1
PHT3	PhpaPhpat.025G010800.1	PHT3-other	Phpa	Phpat.025G010800.1
PHT3	PotrPotri.004G207200.1	PHT3-blue	Potr	Potri.004G207200.1
PHT3	PotrPotri.005G098800.1	PHT3-blue	Potr	Potri.005G098800.1
PHT3	PotrPotri.001G322300.1	PHT3-red	Potr	Potri.001G322300.1
PHT3	PotrPotri.012G105100.1	PHT3-red	Potr	Potri.012G105100.1
PHT3	PotrPotri.015G104400.1	PHT3-red	Potr	Potri.015G104400.1
PHT3	PotrPotri.017G060800.1	PHT3-red	Potr	Potri.017G060800.1
PHT3	SaceYER053C	PHT3-other	Sace	YER053C
PHT3	SaceYJR077C	PHT3-other	Sace	YJR077C
PHT3	SapuSapurV1A.0085s0340.1	PHT3-blue	Sapu	SapurV1A.0085s0340.1
PHT3	SapuSapurV1A.0125s0500.1	PHT3-blue	Sapu	SapurV1A.0125s0500.1
PHT3	SapuSapurV1A.0058s0010.1	PHT3-red	Sapu	SapurV1A.0058s0010.1
PHT3	SapuSapurV1A.0123s0470.1	PHT3-red	Sapu	SapurV1A.0123s0470.1
PHT3	SapuSapurV1A.0672s0100.1	PHT3-red	Sapu	SapurV1A.0672s0100.1
PHT3	SapuSapurV1A.1101s0040.1	PHT3-red	Sapu	SapurV1A.1101s0040.1
PHT3	SapuSapurV1A.1303s0080.1	PHT3-red	Sapu	SapurV1A.1303s0080.1
PHT3	Semo118858	PHT3-other	Semo	118858
PHT3	Semo166544	PHT3-other	Semo	166544
PHT3	Semo270420	PHT3-other	Semo	270420
PHT3	Semo445447	PHT3-other	Semo	445447
PHT3	SolySolyc03g032030.2.1	PHT3-blue	Soly	Solyc03g032030.2.1
PHT3	SolySolyc02g094470.2.1	PHT3-red	Soly	Solyc02g094470.2.1
PHT3	SolySolyc03g097840.2.1	PHT3-red	Soly	Solyc03g097840.2.1
PHT3	SolySolyc06g072510.2.1	PHT3-red	Soly	Solyc06g072510.2.1
PHT3	SotuPGSC0003DMT400038023	PHT3-blue	Sotu	PGSC0003DMT400038023
PHT3	SotuPGSC0003DMT400048076	PHT3-blue	Sotu	PGSC0003DMT400048076
PHT3	SotuPGSC0003DMT400052032	PHT3-red	Sotu	PGSC0003DMT400052032
PHT3	SotuPGSC0003DMT400069570	PHT3-red	Sotu	PGSC0003DMT400069570
PHT3	SppoSpipo16G0026200	PHT3-blue	Sppo	Spipo16G0026200
PHT3	SppoSpipo4G0060900	PHT3-red	Sppo	Spipo4G0060900
PHT3	SppoSpipo7G0049600	PHT3-red	Sppo	Spipo7G0049600
PHT3	SppoSpipo9G0057100	PHT3-red	Sppo	Spipo9G0057100
PHT3	TrurTRIUR3_15089-T1	PHT3-blue	Trur	TRIUR3_15089-T1
PHT3	TrurTRIUR3_07456-T1	PHT3-red	Trur	TRIUR3_07456-T1
PHT3	TrurTRIUR3_16873-T1	PHT3-red	Trur	TRIUR3_16873-T1
PHT3	TrurTRIUR3_21151-T1	PHT3-red	Trur	TRIUR3_21151-T1
PHT3	TrurTRIUR3_26345-T1	PHT3-red	Trur	TRIUR3_26345-T1
PHT3	ViviVIT_03s0038g03950.t01	PHT3-blue	Vivi	VIT_03s0038g03950.t01
PHT3	ViviVIT_07s0031g02290.t01	PHT3-blue	Vivi	VIT_07s0031g02290.t01
PHT3	ViviVIT_14s0068g01260.t01	PHT3-red	Vivi	VIT_14s0068g01260.t01
PHT3	ViviVIT_17s0000g00400.t01	PHT3-red	Vivi	VIT_17s0000g00400.t01
PHT3	ZomaZosma25g01560.1	PHT3-blue	Zoma	Zosma25g01560.1
PHT3	ZomaZosma171g00080.1	PHT3-red	Zoma	Zosma171g00080.1
PHT4	AetaEMT01775	PHT4-blue	Aeta	EMT01775
PHT4	AetaEMT17004	PHT4-blue	Aeta	EMT17004
PHT4	AetaEMT03930	PHT4-green	Aeta	EMT03930
PHT4	AetaEMT01332	PHT4-red	Aeta	EMT01332
PHT4	AetaEMT17084	PHT4-yellow	Aeta	EMT17084
PHT4	AmtrERN12592	PHT4-blue	Amtr	ERN12592
PHT4	AmtrERN14304	PHT4-green	Amtr	ERN14304
PHT4	AmtrERM94990	PHT4-red	Amtr	ERM94990
PHT4	AmtrERN09721	PHT4-red	Amtr	ERN09721
PHT4	AmtrERN09673	PHT4-yellow	Amtr	ERN09673
PHT4	AmtrERN09677	PHT4-yellow	Amtr	ERN09677
PHT4	AqcoAquca_004_00692.1	PHT4-blue	Aqco	Aquca_004_00692.1
PHT4	AqcoAquca_006_00332.1	PHT4-green	Aqco	Aquca_006_00332.1
PHT4	AqcoAquca_013_00280.1	PHT4-red	Aqco	Aquca_013_00280.1
PHT4	AqcoAquca_045_00012.1	PHT4-red	Aqco	Aquca_045_00012.1
PHT4	AqcoAquca_009_00753.1	PHT4-yellow	Aqco	Aquca_009_00753.1
PHT4	AqcoAquca_009_00754.1	PHT4-yellow	Aqco	Aquca_009_00754.1
PHT4	ArthAT5G44370.1	PHT4-blue	Arth	AT5G44370.1
PHT4	ArthAT5G20380.1	PHT4-green	Arth	AT5G20380.1
PHT4	ArthAT2G29650.1	PHT4-red	Arth	AT2G29650.1
PHT4	ArthAT4G00370.1	PHT4-red	Arth	AT4G00370.1
PHT4	ArthAT2G38060.1	PHT4-yellow	Arth	AT2G38060.1
PHT4	ArthAT3G46980.1	PHT4-yellow	Arth	AT3G46980.1
PHT4	AsflAFLA_004260	PHT4-other	Asfl	AFLA_004260
PHT4	AsflAFLA_066220	PHT4-other	Asfl	AFLA_066220
PHT4	AsflAFLA_070840	PHT4-other	Asfl	AFLA_070840
PHT4	AsflAFLA_099120	PHT4-other	Asfl	AFLA_099120
PHT4	AsflAFLA_108640	PHT4-other	Asfl	AFLA_108640
PHT4	BameBMD_RS04810	PHT4-other	Bame	BMD_RS04810
PHT4	BameBMD_RS08625	PHT4-other	Bame	BMD_RS08625
PHT4	BameBMD_RS09240	PHT4-other	Bame	BMD_RS09240
PHT4	BameBMD_RS12760	PHT4-other	Bame	BMD_RS12760
PHT4	BameBMD_RS14505	PHT4-other	Bame	BMD_RS14505
PHT4	BameBMD_RS20990	PHT4-other	Bame	BMD_RS20990
PHT4	BrolBo7g067430.1	PHT4-blue	Brol	Bo7g067430.1
PHT4	BrolBo2g021830.1	PHT4-green	Brol	Bo2g021830.1
PHT4	BrolBo3g054800.1	PHT4-red	Brol	Bo3g054800.1
PHT4	BrolBo4g061270.1	PHT4-red	Brol	Bo4g061270.1
PHT4	BrolBo9g002290.1	PHT4-red	Brol	Bo9g002290.1
PHT4	BrolBo3g134110.1	PHT4-yellow	Brol	Bo3g134110.1
PHT4	BrolBo4g187360.1	PHT4-yellow	Brol	Bo4g187360.1
PHT4	BrraBra033741	PHT4-blue	Brra	Bra033741
PHT4	BrraBra018370	PHT4-red	Brra	Bra018370
PHT4	BrraBra017141	PHT4-yellow	Brra	Bra017141
PHT4	BrraBra018179	PHT4-yellow	Brra	Bra018179
PHT4	CaanLOC107850295	PHT4-blue	Caan	LOC107850295
PHT4	CaanLOC107854924	PHT4-green	Caan	LOC107854924
PHT4	CaanLOC107839198	PHT4-red	Caan	LOC107839198
PHT4	CaanLOC107845204	PHT4-red	Caan	LOC107845204
PHT4	CaanLOC107842381	PHT4-yellow	Caan	LOC107842381
PHT4	CaanLOC107842785	PHT4-yellow	Caan	LOC107842785
PHT4	ChcrCHC_T00000596001	PHT4-other	Chcr	CHC_T00000596001
PHT4	ChcrCHC_T00004548001	PHT4-other	Chcr	CHC_T00004548001
PHT4	ChcrCHC_T00007970001	PHT4-other	Chcr	CHC_T00007970001
PHT4	ChreCre09.g399141.t1.1	PHT4-blue	Chre	Cre09.g399141.t1.1
PHT4	ChreCre01.g023000.t1.1	PHT4-other	Chre	Cre01.g023000.t1.1
PHT4	ChreCre03.g187050.t1.2	PHT4-other	Chre	Cre03.g187050.t1.2
PHT4	ChreCre08.g379550.t1.1	PHT4-other	Chre	Cre08.g379550.t1.1
PHT4	ChreCre09.g396950.t1.1	PHT4-other	Chre	Cre09.g396950.t1.1
PHT4	ChreCre12.g515750.t1.1	PHT4-other	Chre	Cre12.g515750.t1.1
PHT4	ChreCre16.g648300.t1.2	PHT4-other	Chre	Cre16.g648300.t1.2
PHT4	ChreCre16.g663600.t1.2	PHT4-other	Chre	Cre16.g663600.t1.2
PHT4	ChreCre16.g675300.t1.1	PHT4-other	Chre	Cre16.g675300.t1.1
PHT4	CilaCla001111	PHT4-blue	Cila	Cla001111
PHT4	CilaCla008175	PHT4-red	Cila	Cla008175
PHT4	CilaCla021232	PHT4-red	Cila	Cla021232
PHT4	CilaCla008189	PHT4-yellow	Cila	Cla008189
PHT4	CilaCla017962	PHT4-yellow	Cila	Cla017962
PHT4	CumeLOC103495770	PHT4-blue	Cume	LOC103495770
PHT4	CumeLOC103496964	PHT4-green	Cume	LOC103496964
PHT4	CumeLOC103483268	PHT4-red	Cume	LOC103483268
PHT4	CumeLOC103497091	PHT4-red	Cume	LOC103497091
PHT4	CumeLOC103486325	PHT4-yellow	Cume	LOC103486325
PHT4	CumeLOC103497101	PHT4-yellow	Cume	LOC103497101
PHT4	CusaCsa4M107370.1	PHT4-blue	Cusa	Csa4M107370.1
PHT4	CusaCsa2M008140.1	PHT4-green	Cusa	Csa2M008140.1
PHT4	CusaCsa1M528610.1	PHT4-red	Cusa	Csa1M528610.1
PHT4	CusaCsa3M122330.1	PHT4-red	Cusa	Csa3M122330.1
PHT4	CusaCsa1M528480.1	PHT4-yellow	Cusa	Csa1M528480.1
PHT4	CusaCsa3M732520.1	PHT4-yellow	Cusa	Csa3M732520.1
PHT4	DeofDendrobium_GLEAN_10072476	PHT4-blue	Deof	Dendrobium_GLEAN_10072476
PHT4	DeofDendrobium_GLEAN_10086581	PHT4-blue	Deof	Dendrobium_GLEAN_10086581
PHT4	DeofDendrobium_GLEAN_10099467	PHT4-yellow	Deof	Dendrobium_GLEAN_10099467
PHT4	DeofDendrobium_GLEAN_10099469	PHT4-yellow	Deof	Dendrobium_GLEAN_10099469
PHT4	Escob2789	PHT4-other	Esco	b2789
PHT4	Escob3093	PHT4-other	Esco	b3093
PHT4	Escob3127	PHT4-other	Esco	b3127
PHT4	Escob3691	PHT4-other	Esco	b3691
PHT4	Escob4279	PHT4-other	Esco	b4279
PHT4	Escob4356	PHT4-other	Esco	b4356
PHT4	GlceRIA92786.1	PHT4-other	Glce	RIA92786.1
PHT4	GlceRIA95328.1	PHT4-other	Glce	RIA95328.1
PHT4	GlmaGlyma.07G274200.1	PHT4-blue	Glma	Glyma.07G274200.1
PHT4	GlmaGlyma.17G000300.1	PHT4-blue	Glma	Glyma.17G000300.1
PHT4	GlmaGlyma.13G162900.1	PHT4-green	Glma	Glyma.13G162900.1
PHT4	GlmaGlyma.17G108300.1	PHT4-green	Glma	Glyma.17G108300.1
PHT4	GlmaGlyma.03G008200.1	PHT4-red	Glma	Glyma.03G008200.1
PHT4	GlmaGlyma.07G069600.1	PHT4-red	Glma	Glyma.07G069600.1
PHT4	GlmaGlyma.11G175800.1	PHT4-red	Glma	Glyma.11G175800.1
PHT4	GlmaGlyma.18G066000.1	PHT4-red	Glma	Glyma.18G066000.1
PHT4	GlmaGlyma.20G002000.1	PHT4-red	Glma	Glyma.20G002000.1
PHT4	GlmaGlyma.02G224200.1	PHT4-yellow	Glma	Glyma.02G224200.1
PHT4	GlmaGlyma.07G144700.1	PHT4-yellow	Glma	Glyma.07G144700.1
PHT4	GlmaGlyma.14G190900.1	PHT4-yellow	Glma	Glyma.14G190900.1
PHT4	HosaSLC17A1	PHT4-other	Hosa	SLC17A1
PHT4	HosaSLC17A2	PHT4-other	Hosa	SLC17A2
PHT4	HosaSLC17A4	PHT4-other	Hosa	SLC17A4
PHT4	HosaSLC17A5	PHT4-other	Hosa	SLC17A5
PHT4	HosaSLC17A6	PHT4-other	Hosa	SLC17A6
PHT4	HosaSLC17A7	PHT4-other	Hosa	SLC17A7
PHT4	HosaSLC17A8	PHT4-other	Hosa	SLC17A8
PHT4	HosaSLC17A9	PHT4-other	Hosa	SLC17A9
PHT4	IpniLOC109160331	PHT4-blue	Ipni	LOC109160331
PHT4	IpniLOC109178773	PHT4-green	Ipni	LOC109178773
PHT4	IpniLOC109156180	PHT4-red	Ipni	LOC109156180
PHT4	IpniLOC109182841	PHT4-red	Ipni	LOC109182841
PHT4	IpniLOC109184812	PHT4-red	Ipni	LOC109184812
PHT4	IpniLOC109158897	PHT4-yellow	Ipni	LOC109158897
PHT4	IpniLOC109163641	PHT4-yellow	Ipni	LOC109163641
PHT4	IpniLOC109173893	PHT4-yellow	Ipni	LOC109173893
PHT4	Klflkfl00264_0090_v1.1	PHT4-blue	Klfl	kfl00264_0090_v1.1
PHT4	Klflkfl01076_0020_v1.1	PHT4-green	Klfl	kfl01076_0020_v1.1
PHT4	Klflkfl00144_0250_v1.1	PHT4-other	Klfl	kfl00144_0250_v1.1
PHT4	Klflkfl00149_0100_v1.1	PHT4-other	Klfl	kfl00149_0100_v1.1
PHT4	Klflkfl00032_0220_v1.1	PHT4-yellow	Klfl	kfl00032_0220_v1.1
PHT4	LepeLPERR11G04870.1	PHT4-blue	Lepe	LPERR11G04870.1
PHT4	LepeLPERR12G04360.1	PHT4-blue	Lepe	LPERR12G04360.1
PHT4	LepeLPERR01G10680.1	PHT4-red	Lepe	LPERR01G10680.1
PHT4	LepeLPERR09G16250.1	PHT4-red	Lepe	LPERR09G16250.1
PHT4	LepeLPERR01G32220.1	PHT4-yellow	Lepe	LPERR01G32220.1
PHT4	LepeLPERR05G14690.1	PHT4-yellow	Lepe	LPERR05G14690.1
PHT4	MapoMapoly0045s0073.1	PHT4-blue	Mapo	Mapoly0045s0073.1
PHT4	MapoMapoly0135s0018.1	PHT4-green	Mapo	Mapoly0135s0018.1
PHT4	MapoMapoly0037s0126.1	PHT4-other	Mapo	Mapoly0037s0126.1
PHT4	MapoMapoly0065s0008.1	PHT4-yellow	Mapo	Mapoly0065s0008.1
PHT4	Mipu159368	PHT4-other	Mipu	159368
PHT4	Mipu25749	PHT4-other	Mipu	25749
PHT4	Mipu29240	PHT4-other	Mipu	29240
PHT4	Mipu46810	PHT4-other	Mipu	46810
PHT4	Mipu44722	PHT4-yellow	Mipu	44722
PHT4	OrsaLOC_Os11g08370.1	PHT4-blue	Orsa	LOC_Os11g08370.1
PHT4	OrsaLOC_Os12g07970.2	PHT4-blue	Orsa	LOC_Os12g07970.2
PHT4	OrsaLOC_Os01g17240.1	PHT4-red	Orsa	LOC_Os01g17240.1
PHT4	OrsaLOC_Os09g39680.1	PHT4-red	Orsa	LOC_Os09g39680.1
PHT4	OrsaLOC_Os01g63290.1	PHT4-yellow	Orsa	LOC_Os01g63290.1
PHT4	OrsaLOC_Os05g37820.1	PHT4-yellow	Orsa	LOC_Os05g37820.1
PHT4	PestPENSTE_c001G02127	PHT4-other	Pest	PENSTE_c001G02127
PHT4	PestPENSTE_c006G05175	PHT4-other	Pest	PENSTE_c006G05175
PHT4	PestPENSTE_c025G07074	PHT4-other	Pest	PENSTE_c025G07074
PHT4	PheqLOC110030515	PHT4-blue	Pheq	LOC110030515
PHT4	PheqLOC110030712	PHT4-blue	Pheq	LOC110030712
PHT4	PheqLOC110027146	PHT4-green	Pheq	LOC110027146
PHT4	PheqLOC110025130	PHT4-red	Pheq	LOC110025130
PHT4	PheqLOC110018223	PHT4-yellow	Pheq	LOC110018223
PHT4	PheqLOC110018237	PHT4-yellow	Pheq	LOC110018237
PHT4	PhpaPhpat.012G008500.1	PHT4-blue	Phpa	Phpat.012G008500.1
PHT4	PhpaPhpat.004G016100.1	PHT4-green	Phpa	Phpat.004G016100.1
PHT4	PhpaPhpat.011G086600.1	PHT4-other	Phpa	Phpat.011G086600.1
PHT4	PotrPotri.009G168200.1	PHT4-blue	Potr	Potri.009G168200.1
PHT4	PotrPotri.006G062300.1	PHT4-green	Potr	Potri.006G062300.1
PHT4	PotrPotri.018G121600.1	PHT4-green	Potr	Potri.018G121600.1
PHT4	PotrPotri.001G249800.1	PHT4-red	Potr	Potri.001G249800.1
PHT4	PotrPotri.009G043800.1	PHT4-red	Potr	Potri.009G043800.1
PHT4	PotrPotri.014G085700.1	PHT4-red	Potr	Potri.014G085700.1
PHT4	PotrPotri.001G248200.1	PHT4-yellow	Potr	Potri.001G248200.1
PHT4	PotrPotri.016G111000.1	PHT4-yellow	Potr	Potri.016G111000.1
PHT4	PsflPSF113_RS33775	PHT4-other	Psfl	PSF113_RS33775
PHT4	PsflPSF113_RS34940	PHT4-other	Psfl	PSF113_RS34940
PHT4	PsflPSF113_RS36715	PHT4-other	Psfl	PSF113_RS36715
PHT4	PsflPSF113_RS37090	PHT4-other	Psfl	PSF113_RS37090
PHT4	PsflPSF113_RS42165	PHT4-other	Psfl	PSF113_RS42165
PHT4	PsflPSF113_RS42920	PHT4-other	Psfl	PSF113_RS42920
PHT4	PsflPSF113_RS43285	PHT4-other	Psfl	PSF113_RS43285
PHT4	PsflPSF113_RS45040	PHT4-other	Psfl	PSF113_RS45040
PHT4	PsflPSF113_RS46610	PHT4-other	Psfl	PSF113_RS46610
PHT4	PsflPSF113_RS49050	PHT4-other	Psfl	PSF113_RS49050
PHT4	PsflPSF113_RS49380	PHT4-other	Psfl	PSF113_RS49380
PHT4	PsflPSF113_RS49570	PHT4-other	Psfl	PSF113_RS49570
PHT4	PsflPSF113_RS51350	PHT4-other	Psfl	PSF113_RS51350
PHT4	PsflPSF113_RS56285	PHT4-other	Psfl	PSF113_RS56285
PHT4	SapuSapurV1A.0374s0340.1	PHT4-blue	Sapu	SapurV1A.0374s0340.1
PHT4	SapuSapurV1A.0306s0070.1	PHT4-green	Sapu	SapurV1A.0306s0070.1
PHT4	SapuSapurV1A.0587s0090.1	PHT4-green	Sapu	SapurV1A.0587s0090.1
PHT4	SapuSapurV1A.0041s0820.1	PHT4-red	Sapu	SapurV1A.0041s0820.1
PHT4	SapuSapurV1A.0139s0260.1	PHT4-red	Sapu	SapurV1A.0139s0260.1
PHT4	SapuSapurV1A.1809s0070.1	PHT4-red	Sapu	SapurV1A.1809s0070.1
PHT4	SapuSapurV1A.3151s0020.1	PHT4-red	Sapu	SapurV1A.3151s0020.1
PHT4	SapuSapurV1A.0041s0680.1	PHT4-yellow	Sapu	SapurV1A.0041s0680.1
PHT4	SapuSapurV1A.1036s0010.1	PHT4-yellow	Sapu	SapurV1A.1036s0010.1
PHT4	SapuSapurV1A.1062s0010.1	PHT4-yellow	Sapu	SapurV1A.1062s0010.1
PHT4	Semo91206	PHT4-blue	Semo	91206
PHT4	Semo109981	PHT4-other	Semo	109981
PHT4	Semo70488	PHT4-yellow	Semo	70488
PHT4	SolySolyc12g100130.1.1	PHT4-blue	Soly	Solyc12g100130.1.1
PHT4	SolySolyc07g007560.2.1	PHT4-green	Soly	Solyc07g007560.2.1
PHT4	SolySolyc01g094720.2.1	PHT4-red	Soly	Solyc01g094720.2.1
PHT4	SolySolyc09g031750.2.1	PHT4-red	Soly	Solyc09g031750.2.1
PHT4	SolySolyc09g013150.2.1	PHT4-yellow	Soly	Solyc09g013150.2.1
PHT4	SolySolyc09g031700.2.1	PHT4-yellow	Soly	Solyc09g031700.2.1
PHT4	SotuPGSC0003DMT400061289	PHT4-blue	Sotu	PGSC0003DMT400061289
PHT4	SotuPGSC0003DMT400078838	PHT4-green	Sotu	PGSC0003DMT400078838
PHT4	SotuPGSC0003DMT400000154	PHT4-red	Sotu	PGSC0003DMT400000154
PHT4	SotuPGSC0003DMT400053793	PHT4-red	Sotu	PGSC0003DMT400053793
PHT4	SotuPGSC0003DMT400052347	PHT4-yellow	Sotu	PGSC0003DMT400052347
PHT4	SppoSpipo2G0013500	PHT4-blue	Sppo	Spipo2G0013500
PHT4	SppoSpipo31G0010500	PHT4-green	Sppo	Spipo31G0010500
PHT4	SppoSpipo17G0041700	PHT4-red	Sppo	Spipo17G0041700
PHT4	SppoSpipo22G0043400	PHT4-red	Sppo	Spipo22G0043400
PHT4	SppoSpipo22G0042500	PHT4-yellow	Sppo	Spipo22G0042500
PHT4	SppoSpipo6G0076500	PHT4-yellow	Sppo	Spipo6G0076500
PHT4	StlaIF07_RS0103160	PHT4-other	Stla	IF07_RS0103160
PHT4	StlaIF07_RS0131660	PHT4-other	Stla	IF07_RS0131660
PHT4	TrurTRIUR3_07137-T1	PHT4-blue	Trur	TRIUR3_07137-T1
PHT4	TrurTRIUR3_14624-T1	PHT4-blue	Trur	TRIUR3_14624-T1
PHT4	TrurTRIUR3_18465-T1	PHT4-green	Trur	TRIUR3_18465-T1
PHT4	TrurTRIUR3_00428-T1	PHT4-red	Trur	TRIUR3_00428-T1
PHT4	TrurTRIUR3_15455-T1	PHT4-yellow	Trur	TRIUR3_15455-T1
PHT4	TrurTRIUR3_18163-T1	PHT4-yellow	Trur	TRIUR3_18163-T1
PHT4	ViviVIT_03s0038g03910.t01	PHT4-blue	Vivi	VIT_03s0038g03910.t01
PHT4	ViviVIT_11s0118g00410.t01	PHT4-green	Vivi	VIT_11s0118g00410.t01
PHT4	ViviVIT_06s0004g06220.t01	PHT4-red	Vivi	VIT_06s0004g06220.t01
PHT4	ViviVIT_15s0046g02390.t01	PHT4-red	Vivi	VIT_15s0046g02390.t01
PHT4	ViviVIT_06s0004g06040.t01	PHT4-yellow	Vivi	VIT_06s0004g06040.t01
PHT4	ViviVIT_08s0007g01810.t01	PHT4-yellow	Vivi	VIT_08s0007g01810.t01
PHT4	ZomaZosma74g01140.1	PHT4-blue	Zoma	Zosma74g01140.1
PHT4	ZomaZosma331g00080.1	PHT4-green	Zoma	Zosma331g00080.1
PHT4	ZomaZosma253g00070.1	PHT4-red	Zoma	Zosma253g00070.1
PHT4	ZomaZosma7g01000.1	PHT4-yellow	Zoma	Zosma7g01000.1
pPT	AetaEMT11690	pPT-green	Aeta	EMT11690
pPT	AetaEMT21600	pPT-green	Aeta	EMT21600
pPT	AetaEMT25151	pPT-green	Aeta	EMT25151
pPT	AetaEMT17319	pPT-other	Aeta	EMT17319
pPT	AetaEMT04159	pPT-red	Aeta	EMT04159
pPT	AetaEMT12697	pPT-red	Aeta	EMT12697
pPT	AetaEMT13790	pPT-red	Aeta	EMT13790
pPT	AetaEMT25193	pPT-red	Aeta	EMT25193
pPT	AetaEMT07416	pPT-yellow	Aeta	EMT07416
pPT	AmtrERN13432	pPT-blue	Amtr	ERN13432
pPT	AmtrERN20669	pPT-blue	Amtr	ERN20669
pPT	AmtrERM99296	pPT-green	Amtr	ERM99296
pPT	AmtrERM97809	pPT-other	Amtr	ERM97809
pPT	AmtrERM99978	pPT-red	Amtr	ERM99978
pPT	AmtrERN02362	pPT-red	Amtr	ERN02362
pPT	AmtrERN14049	pPT-red	Amtr	ERN14049
pPT	AmtrERN15705	pPT-red	Amtr	ERN15705
pPT	AmtrERN19519	pPT-red	Amtr	ERN19519
pPT	AmtrERN04911	pPT-yellow	Amtr	ERN04911
pPT	AmtrERN05166	pPT-yellow	Amtr	ERN05166
pPT	AmtrERN19489	pPT-yellow	Amtr	ERN19489
pPT	AqcoAquca_014_00206.1	pPT-blue	Aqco	Aquca_014_00206.1
pPT	AqcoAquca_015_00247.1	pPT-green	Aqco	Aquca_015_00247.1
pPT	AqcoAquca_022_00308.1	pPT-green	Aqco	Aquca_022_00308.1
pPT	AqcoAquca_021_00161.1	pPT-other	Aqco	Aquca_021_00161.1
pPT	AqcoAquca_002_00108.1	pPT-red	Aqco	Aquca_002_00108.1
pPT	AqcoAquca_002_00822.1	pPT-red	Aqco	Aquca_002_00822.1
pPT	AqcoAquca_012_00122.1	pPT-red	Aqco	Aquca_012_00122.1
pPT	AqcoAquca_036_00055.1	pPT-red	Aqco	Aquca_036_00055.1
pPT	AqcoAquca_047_00118.1	pPT-red	Aqco	Aquca_047_00118.1
pPT	AqcoAquca_061_00001.1	pPT-red	Aqco	Aquca_061_00001.1
pPT	AqcoAquca_009_00310.1	pPT-yellow	Aqco	Aquca_009_00310.1
pPT	AqcoAquca_009_00779.1	pPT-yellow	Aqco	Aquca_009_00779.1
pPT	AqcoAquca_013_00539.1	pPT-yellow	Aqco	Aquca_013_00539.1
pPT	ArthAT1G21870.1	pPT-blue	Arth	AT1G21870.1
pPT	ArthAT1G77610.1	pPT-blue	Arth	AT1G77610.1
pPT	ArthAT2G25520.1	pPT-green	Arth	AT2G25520.1
pPT	ArthAT3G17430.1	pPT-green	Arth	AT3G17430.1
pPT	ArthAT4G32390.1	pPT-green	Arth	AT4G32390.1
pPT	ArthAT5G11230.1	pPT-green	Arth	AT5G11230.1
pPT	ArthAT5G25400.1	pPT-green	Arth	AT5G25400.1
pPT	ArthAT1G06470.1	pPT-other	Arth	AT1G06470.1
pPT	ArthAT1G61800.1	pPT-red	Arth	AT1G61800.1
pPT	ArthAT3G01550.1	pPT-red	Arth	AT3G01550.1
pPT	ArthAT5G17630.1	pPT-red	Arth	AT5G17630.1
pPT	ArthAT5G33320.1	pPT-red	Arth	AT5G33320.1
pPT	ArthAT5G46110.1	pPT-red	Arth	AT5G46110.1
pPT	ArthAT5G54800.1	pPT-red	Arth	AT5G54800.1
pPT	ArthAT1G12500.1	pPT-yellow	Arth	AT1G12500.1
pPT	ArthAT3G10290.1	pPT-yellow	Arth	AT3G10290.1
pPT	ArthAT3G11320.1	pPT-yellow	Arth	AT3G11320.1
pPT	ArthAT5G04160.1	pPT-yellow	Arth	AT5G04160.1
pPT	ArthAT5G05820.1	pPT-yellow	Arth	AT5G05820.1
pPT	AsflAFLA_020990	pPT-green	Asfl	AFLA_020990
pPT	AsflAFLA_121010	pPT-green	Asfl	AFLA_121010
pPT	BrolBo8g071120.1	pPT-blue	Brol	Bo8g071120.1
pPT	BrolBo00763s090.1	pPT-green	Brol	Bo00763s090.1
pPT	BrolBo1g010490.1	pPT-green	Brol	Bo1g010490.1
pPT	BrolBo2g158690.1	pPT-green	Brol	Bo2g158690.1
pPT	BrolBo3g006950.1	pPT-green	Brol	Bo3g006950.1
pPT	BrolBo7g095990.1	pPT-green	Brol	Bo7g095990.1
pPT	BrolBo8g099160.1	pPT-green	Brol	Bo8g099160.1
pPT	BrolBo9g171460.1	pPT-green	Brol	Bo9g171460.1
pPT	BrolBo5g007540.1	pPT-other	Brol	Bo5g007540.1
pPT	BrolBo8g007150.1	pPT-other	Brol	Bo8g007150.1
pPT	BrolBo1g098630.1	pPT-red	Brol	Bo1g098630.1
pPT	BrolBo2g041470.1	pPT-red	Brol	Bo2g041470.1
pPT	BrolBo2g129790.1	pPT-red	Brol	Bo2g129790.1
pPT	BrolBo3g021860.1	pPT-red	Brol	Bo3g021860.1
pPT	BrolBo3g055100.1	pPT-red	Brol	Bo3g055100.1
pPT	BrolBo7g074030.1	pPT-red	Brol	Bo7g074030.1
pPT	BrolBo8g030830.1	pPT-red	Brol	Bo8g030830.1
pPT	BrolBo8g108840.1	pPT-red	Brol	Bo8g108840.1
pPT	BrolBo9g118840.1	pPT-red	Brol	Bo9g118840.1
pPT	BrolBo9g160030.1	pPT-red	Brol	Bo9g160030.1
pPT	BrolBo1g144010.1	pPT-yellow	Brol	Bo1g144010.1
pPT	BrolBo3g003510.1	pPT-yellow	Brol	Bo3g003510.1
pPT	BrolBo3g064100.1	pPT-yellow	Brol	Bo3g064100.1
pPT	BrolBo5g016830.1	pPT-yellow	Brol	Bo5g016830.1
pPT	BrolBo5g136660.1	pPT-yellow	Brol	Bo5g136660.1
pPT	BrolBo5g137630.1	pPT-yellow	Brol	Bo5g137630.1
pPT	BrolBo8g064840.1	pPT-yellow	Brol	Bo8g064840.1
pPT	BrolBo9g176870.1	pPT-yellow	Brol	Bo9g176870.1
pPT	BrolBo9g181360.1	pPT-yellow	Brol	Bo9g181360.1
pPT	BrraBra003677	pPT-blue	Brra	Bra003677
pPT	BrraBra015662	pPT-blue	Brra	Bra015662
pPT	BrraBra016403	pPT-blue	Brra	Bra016403
pPT	BrraBra006092	pPT-green	Brra	Bra006092
pPT	BrraBra007795	pPT-green	Brra	Bra007795
pPT	BrraBra008981	pPT-green	Brra	Bra008981
pPT	BrraBra009838	pPT-green	Brra	Bra009838
pPT	BrraBra011343	pPT-green	Brra	Bra011343
pPT	BrraBra020498	pPT-green	Brra	Bra020498
pPT	BrraBra021246	pPT-green	Brra	Bra021246
pPT	BrraBra034256	pPT-green	Brra	Bra034256
pPT	BrraBra015502	pPT-other	Brra	Bra015502
pPT	BrraBra030654	pPT-other	Brra	Bra030654
pPT	BrraBra001003	pPT-red	Brra	Bra001003
pPT	BrraBra002955	pPT-red	Brra	Bra002955
pPT	BrraBra013962	pPT-red	Brra	Bra013962
pPT	BrraBra022019	pPT-red	Brra	Bra022019
pPT	BrraBra022745	pPT-red	Brra	Bra022745
pPT	BrraBra025037	pPT-red	Brra	Bra025037
pPT	BrraBra029005	pPT-red	Brra	Bra029005
pPT	BrraBra031393	pPT-red	Brra	Bra031393
pPT	BrraBra031772	pPT-red	Brra	Bra031772
pPT	BrraBra038952	pPT-red	Brra	Bra038952
pPT	BrraBra005868	pPT-yellow	Brra	Bra005868
pPT	BrraBra009137	pPT-yellow	Brra	Bra009137
pPT	BrraBra009481	pPT-yellow	Brra	Bra009481
pPT	BrraBra016769	pPT-yellow	Brra	Bra016769
pPT	BrraBra019771	pPT-yellow	Brra	Bra019771
pPT	BrraBra029828	pPT-yellow	Brra	Bra029828
pPT	BrraBra034102	pPT-yellow	Brra	Bra034102
pPT	BrraBra034851	pPT-yellow	Brra	Bra034851
pPT	CaanLOC107872986	pPT-blue	Caan	LOC107872986
pPT	CaanLOC107841781	pPT-green	Caan	LOC107841781
pPT	CaanLOC107845459	pPT-green	Caan	LOC107845459
pPT	CaanLOC107852042	pPT-green	Caan	LOC107852042
pPT	CaanLOC107854127	pPT-green	Caan	LOC107854127
pPT	CaanLOC107858756	pPT-green	Caan	LOC107858756
pPT	CaanLOC107872849	pPT-green	Caan	LOC107872849
pPT	CaanLOC107855662	pPT-other	Caan	LOC107855662
pPT	CaanLOC107862708	pPT-other	Caan	LOC107862708
pPT	CaanLOC107878459	pPT-other	Caan	LOC107878459
pPT	CaanLOC107843601	pPT-red	Caan	LOC107843601
pPT	CaanLOC107845452	pPT-red	Caan	LOC107845452
pPT	CaanLOC107856309	pPT-red	Caan	LOC107856309
pPT	CaanLOC107862531	pPT-red	Caan	LOC107862531
pPT	CaanLOC107864030	pPT-red	Caan	LOC107864030
pPT	CaanLOC107843842	pPT-yellow	Caan	LOC107843842
pPT	CaanLOC107843907	pPT-yellow	Caan	LOC107843907
pPT	CaanLOC107866962	pPT-yellow	Caan	LOC107866962
pPT	CaanLOC107870029	pPT-yellow	Caan	LOC107870029
pPT	CaanLOC107871089	pPT-yellow	Caan	LOC107871089
pPT	ChcrCHC_T00008458001	pPT-other	Chcr	CHC_T00008458001
pPT	ChcrCHC_T00009068001	pPT-other	Chcr	CHC_T00009068001
pPT	ChcrCHC_T00002811001	pPT-red	Chcr	CHC_T00002811001
pPT	ChcrCHC_T00009257001	pPT-red	Chcr	CHC_T00009257001
pPT	ChreCre03.g162000.t1.2	pPT-green	Chre	Cre03.g162000.t1.2
pPT	ChreCre08.g363600.t1.2	pPT-green	Chre	Cre08.g363600.t1.2
pPT	ChreCre09.g415900.t1.2	pPT-green	Chre	Cre09.g415900.t1.2
pPT	ChreCre07.g330850.t1.1	pPT-other	Chre	Cre07.g330850.t1.1
pPT	ChreCre17.g703250.t1.2	pPT-other	Chre	Cre17.g703250.t1.2
pPT	ChreCre01.g045550.t1.2	pPT-red	Chre	Cre01.g045550.t1.2
pPT	ChreCre06.g263850.t1.1	pPT-red	Chre	Cre06.g263850.t1.1
pPT	ChreCre08.g379350.t1.1	pPT-red	Chre	Cre08.g379350.t1.1
pPT	ChreCre16.g663800.t1.2	pPT-red	Chre	Cre16.g663800.t1.2
pPT	CilaCla023163	pPT-blue	Cila	Cla023163
pPT	CilaCla020964	pPT-green	Cila	Cla020964
pPT	CilaCla003259	pPT-other	Cila	Cla003259
pPT	CilaCla000394	pPT-red	Cila	Cla000394
pPT	CilaCla004182	pPT-red	Cila	Cla004182
pPT	CilaCla005292	pPT-red	Cila	Cla005292
pPT	CilaCla009644	pPT-red	Cila	Cla009644
pPT	CilaCla014464	pPT-red	Cila	Cla014464
pPT	CilaCla021335	pPT-red	Cila	Cla021335
pPT	CilaCla001160	pPT-yellow	Cila	Cla001160
pPT	CilaCla002929	pPT-yellow	Cila	Cla002929
pPT	CilaCla006571	pPT-yellow	Cila	Cla006571
pPT	CilaCla011517	pPT-yellow	Cila	Cla011517
pPT	CumeLOC103487582	pPT-blue	Cume	LOC103487582
pPT	CumeLOC103492979	pPT-green	Cume	LOC103492979
pPT	CumeLOC103503818	pPT-green	Cume	LOC103503818
pPT	CumeLOC103483381	pPT-red	Cume	LOC103483381
pPT	CumeLOC103483570	pPT-red	Cume	LOC103483570
pPT	CumeLOC103484496	pPT-red	Cume	LOC103484496
pPT	CumeLOC103484598	pPT-red	Cume	LOC103484598
pPT	CumeLOC103489180	pPT-red	Cume	LOC103489180
pPT	CumeLOC103494919	pPT-red	Cume	LOC103494919
pPT	CumeLOC103498084	pPT-red	Cume	LOC103498084
pPT	CumeLOC103501600	pPT-red	Cume	LOC103501600
pPT	CumeLOC103482678	pPT-yellow	Cume	LOC103482678
pPT	CumeLOC103485548	pPT-yellow	Cume	LOC103485548
pPT	CumeLOC103486941	pPT-yellow	Cume	LOC103486941
pPT	CumeLOC103490954	pPT-yellow	Cume	LOC103490954
pPT	CumeLOC103501411	pPT-yellow	Cume	LOC103501411
pPT	CusaCsa4M364030.1	pPT-blue	Cusa	Csa4M364030.1
pPT	CusaCsa3M878750.1	pPT-green	Cusa	Csa3M878750.1
pPT	CusaCsa4M304790.1	pPT-green	Cusa	Csa4M304790.1
pPT	CusaCsa1M660150.1	pPT-red	Cusa	Csa1M660150.1
pPT	CusaCsa3M078260.1	pPT-red	Cusa	Csa3M078260.1
pPT	CusaCsa3M126900.1	pPT-red	Cusa	Csa3M126900.1
pPT	CusaCsa5M523690.1	pPT-red	Cusa	Csa5M523690.1
pPT	CusaCsa5M606650.1	pPT-red	Cusa	Csa5M606650.1
pPT	CusaCsa6M514860.1	pPT-red	Cusa	Csa6M514860.1
pPT	CusaCsa6M518130.1	pPT-red	Cusa	Csa6M518130.1
pPT	CusaCsa3M822510.1	pPT-yellow	Cusa	Csa3M822510.1
pPT	CusaCsa5M157330.1	pPT-yellow	Cusa	Csa5M157330.1
pPT	CusaCsa5M198150.1	pPT-yellow	Cusa	Csa5M198150.1
pPT	CusaCsa6M009470.1	pPT-yellow	Cusa	Csa6M009470.1
pPT	DeofDendrobium_GLEAN_10005033	pPT-green	Deof	Dendrobium_GLEAN_10005033
pPT	DeofDendrobium_GLEAN_10031966	pPT-green	Deof	Dendrobium_GLEAN_10031966
pPT	DeofDendrobium_GLEAN_10055529	pPT-green	Deof	Dendrobium_GLEAN_10055529
pPT	DeofDendrobium_GLEAN_10007430	pPT-other	Deof	Dendrobium_GLEAN_10007430
pPT	DeofDendrobium_GLEAN_10127692	pPT-other	Deof	Dendrobium_GLEAN_10127692
pPT	DeofDendrobium_GLEAN_10020870	pPT-red	Deof	Dendrobium_GLEAN_10020870
pPT	DeofDendrobium_GLEAN_10045287	pPT-red	Deof	Dendrobium_GLEAN_10045287
pPT	DeofDendrobium_GLEAN_10048749	pPT-red	Deof	Dendrobium_GLEAN_10048749
pPT	DeofDendrobium_GLEAN_10081715	pPT-red	Deof	Dendrobium_GLEAN_10081715
pPT	DeofDendrobium_GLEAN_10098783	pPT-red	Deof	Dendrobium_GLEAN_10098783
pPT	DeofDendrobium_GLEAN_10101940	pPT-red	Deof	Dendrobium_GLEAN_10101940
pPT	DeofDendrobium_GLEAN_10010553	pPT-yellow	Deof	Dendrobium_GLEAN_10010553
pPT	DeofDendrobium_GLEAN_10067174	pPT-yellow	Deof	Dendrobium_GLEAN_10067174
pPT	DeofDendrobium_GLEAN_10075252	pPT-yellow	Deof	Dendrobium_GLEAN_10075252
pPT	DeofDendrobium_GLEAN_10075253	pPT-yellow	Deof	Dendrobium_GLEAN_10075253
pPT	GlceRIA87495.1	pPT-other	Glce	RIA87495.1
pPT	GlceRIA95592.1	pPT-other	Glce	RIA95592.1
pPT	GlceRIA96487.1	pPT-other	Glce	RIA96487.1
pPT	GlceRIA97922.1	pPT-other	Glce	RIA97922.1
pPT	GlmaGlyma.04G250000.1	pPT-blue	Glma	Glyma.04G250000.1
pPT	GlmaGlyma.06G112800.1	pPT-blue	Glma	Glyma.06G112800.1
pPT	GlmaGlyma.13G080400.1	pPT-blue	Glma	Glyma.13G080400.1
pPT	GlmaGlyma.14G148900.1	pPT-blue	Glma	Glyma.14G148900.1
pPT	GlmaGlyma.03G223200.1	pPT-green	Glma	Glyma.03G223200.1
pPT	GlmaGlyma.04G067700.1	pPT-green	Glma	Glyma.04G067700.1
pPT	GlmaGlyma.06G069300.1	pPT-green	Glma	Glyma.06G069300.1
pPT	GlmaGlyma.08G175600.1	pPT-green	Glma	Glyma.08G175600.1
pPT	GlmaGlyma.09G078700.1	pPT-green	Glma	Glyma.09G078700.1
pPT	GlmaGlyma.13G120000.1	pPT-green	Glma	Glyma.13G120000.1
pPT	GlmaGlyma.13G167600.1	pPT-green	Glma	Glyma.13G167600.1
pPT	GlmaGlyma.15G188900.1	pPT-green	Glma	Glyma.15G188900.1
pPT	GlmaGlyma.15G251000.1	pPT-green	Glma	Glyma.15G251000.1
pPT	GlmaGlyma.17G040300.1	pPT-green	Glma	Glyma.17G040300.1
pPT	GlmaGlyma.17G115200.1	pPT-green	Glma	Glyma.17G115200.1
pPT	GlmaGlyma.19G220400.1	pPT-green	Glma	Glyma.19G220400.1
pPT	GlmaGlyma.18G102500.1	pPT-other	Glma	Glyma.18G102500.1
pPT	GlmaGlyma.02G289000.1	pPT-red	Glma	Glyma.02G289000.1
pPT	GlmaGlyma.04G184300.1	pPT-red	Glma	Glyma.04G184300.1
pPT	GlmaGlyma.06G181600.1	pPT-red	Glma	Glyma.06G181600.1
pPT	GlmaGlyma.07G201300.1	pPT-red	Glma	Glyma.07G201300.1
pPT	GlmaGlyma.07G258600.1	pPT-red	Glma	Glyma.07G258600.1
pPT	GlmaGlyma.08G312400.1	pPT-red	Glma	Glyma.08G312400.1
pPT	GlmaGlyma.10G088400.1	pPT-red	Glma	Glyma.10G088400.1
pPT	GlmaGlyma.13G175100.1	pPT-red	Glma	Glyma.13G175100.1
pPT	GlmaGlyma.13G206700.1	pPT-red	Glma	Glyma.13G206700.1
pPT	GlmaGlyma.14G025800.1	pPT-red	Glma	Glyma.14G025800.1
pPT	GlmaGlyma.15G105900.1	pPT-red	Glma	Glyma.15G105900.1
pPT	GlmaGlyma.15G275300.1	pPT-red	Glma	Glyma.15G275300.1
pPT	GlmaGlyma.17G015500.1	pPT-red	Glma	Glyma.17G015500.1
pPT	GlmaGlyma.17G088500.1	pPT-red	Glma	Glyma.17G088500.1
pPT	GlmaGlyma.18G102700.1	pPT-red	Glma	Glyma.18G102700.1
pPT	GlmaGlyma.19G005900.1	pPT-red	Glma	Glyma.19G005900.1
pPT	GlmaGlyma.01G110300.1	pPT-yellow	Glma	Glyma.01G110300.1
pPT	GlmaGlyma.02G253600.1	pPT-yellow	Glma	Glyma.02G253600.1
pPT	GlmaGlyma.03G076000.1	pPT-yellow	Glma	Glyma.03G076000.1
pPT	GlmaGlyma.03G134100.1	pPT-yellow	Glma	Glyma.03G134100.1
pPT	GlmaGlyma.05G054700.1	pPT-yellow	Glma	Glyma.05G054700.1
pPT	GlmaGlyma.08G335000.1	pPT-yellow	Glma	Glyma.08G335000.1
pPT	GlmaGlyma.11G226200.1	pPT-yellow	Glma	Glyma.11G226200.1
pPT	GlmaGlyma.14G062800.1	pPT-yellow	Glma	Glyma.14G062800.1
pPT	GlmaGlyma.17G137200.1	pPT-yellow	Glma	Glyma.17G137200.1
pPT	GlmaGlyma.18G031100.1	pPT-yellow	Glma	Glyma.18G031100.1
pPT	GlmaGlyma.18G067900.1	pPT-yellow	Glma	Glyma.18G067900.1
pPT	GlmaGlyma.19G136300.1	pPT-yellow	Glma	Glyma.19G136300.1
pPT	HosaSLC35C2	pPT-other	Hosa	SLC35C2
pPT	HosaSLC35E1	pPT-other	Hosa	SLC35E1
pPT	IpniLOC109164026	pPT-blue	Ipni	LOC109164026
pPT	IpniLOC109172503	pPT-blue	Ipni	LOC109172503
pPT	IpniLOC109177342	pPT-blue	Ipni	LOC109177342
pPT	IpniLOC109150609	pPT-green	Ipni	LOC109150609
pPT	IpniLOC109154865	pPT-green	Ipni	LOC109154865
pPT	IpniLOC109159643	pPT-green	Ipni	LOC109159643
pPT	IpniLOC109169321	pPT-green	Ipni	LOC109169321
pPT	IpniLOC109174253	pPT-green	Ipni	LOC109174253
pPT	IpniLOC109174268	pPT-green	Ipni	LOC109174268
pPT	IpniLOC109183978	pPT-green	Ipni	LOC109183978
pPT	IpniLOC109182385	pPT-other	Ipni	LOC109182385
pPT	IpniLOC109186685	pPT-other	Ipni	LOC109186685
pPT	IpniLOC109158135	pPT-red	Ipni	LOC109158135
pPT	IpniLOC109165374	pPT-red	Ipni	LOC109165374
pPT	IpniLOC109165657	pPT-red	Ipni	LOC109165657
pPT	IpniLOC109169581	pPT-red	Ipni	LOC109169581
pPT	IpniLOC109181934	pPT-red	Ipni	LOC109181934
pPT	IpniLOC109187262	pPT-red	Ipni	LOC109187262
pPT	IpniLOC109187761	pPT-red	Ipni	LOC109187761
pPT	IpniLOC109147832	pPT-yellow	Ipni	LOC109147832
pPT	IpniLOC109152614	pPT-yellow	Ipni	LOC109152614
pPT	IpniLOC109161785	pPT-yellow	Ipni	LOC109161785
pPT	IpniLOC109181456	pPT-yellow	Ipni	LOC109181456
pPT	IpniLOC109186259	pPT-yellow	Ipni	LOC109186259
pPT	Klflkfl00084_0020_v1.1	pPT-blue	Klfl	kfl00084_0020_v1.1
pPT	Klflkfl00123_0040_v1.1	pPT-blue	Klfl	kfl00123_0040_v1.1
pPT	Klflkfl00641_0010_v1.1	pPT-blue	Klfl	kfl00641_0010_v1.1
pPT	Klflkfl00632_0050_v1.1	pPT-green	Klfl	kfl00632_0050_v1.1
pPT	Klflkfl00085_0370_v1.1	pPT-other	Klfl	kfl00085_0370_v1.1
pPT	Klflkfl00289_0090_v1.1	pPT-other	Klfl	kfl00289_0090_v1.1
pPT	Klflkfl00002_0670_v1.1	pPT-red	Klfl	kfl00002_0670_v1.1
pPT	Klflkfl00175_0230_v1.1	pPT-red	Klfl	kfl00175_0230_v1.1
pPT	Klflkfl00326_0130_v1.1	pPT-red	Klfl	kfl00326_0130_v1.1
pPT	Klflkfl00059_0110_v1.1	pPT-yellow	Klfl	kfl00059_0110_v1.1
pPT	Klflkfl00061_0410_v1.1	pPT-yellow	Klfl	kfl00061_0410_v1.1
pPT	LepeLPERR04G26200.1	pPT-blue	Lepe	LPERR04G26200.1
pPT	LepeLPERR08G00500.1	pPT-blue	Lepe	LPERR08G00500.1
pPT	LepeLPERR01G29540.1	pPT-green	Lepe	LPERR01G29540.1
pPT	LepeLPERR05G17300.1	pPT-green	Lepe	LPERR05G17300.1
pPT	LepeLPERR12G02220.1	pPT-green	Lepe	LPERR12G02220.1
pPT	LepeLPERR03G07610.1	pPT-other	Lepe	LPERR03G07610.1
pPT	LepeLPERR06G03320.1	pPT-other	Lepe	LPERR06G03320.1
pPT	LepeLPERR01G04370.1	pPT-red	Lepe	LPERR01G04370.1
pPT	LepeLPERR01G08360.1	pPT-red	Lepe	LPERR01G08360.1
pPT	LepeLPERR05G04330.1	pPT-red	Lepe	LPERR05G04330.1
pPT	LepeLPERR05G07000.1	pPT-red	Lepe	LPERR05G07000.1
pPT	LepeLPERR07G14050.1	pPT-red	Lepe	LPERR07G14050.1
pPT	LepeLPERR08G04950.1	pPT-red	Lepe	LPERR08G04950.1
pPT	LepeLPERR09G03090.1	pPT-red	Lepe	LPERR09G03090.1
pPT	LepeLPERR03G11670.1	pPT-yellow	Lepe	LPERR03G11670.1
pPT	LepeLPERR05G01460.1	pPT-yellow	Lepe	LPERR05G01460.1
pPT	MapoMapoly0009s0170.1	pPT-green	Mapo	Mapoly0009s0170.1
pPT	MapoMapoly0006s0268.1	pPT-other	Mapo	Mapoly0006s0268.1
pPT	MapoMapoly0011s0147.1	pPT-other	Mapo	Mapoly0011s0147.1
pPT	MapoMapoly0038s0060.1	pPT-other	Mapo	Mapoly0038s0060.1
pPT	MapoMapoly0014s0030.1	pPT-red	Mapo	Mapoly0014s0030.1
pPT	MapoMapoly0019s0058.1	pPT-red	Mapo	Mapoly0019s0058.1
pPT	MapoMapoly0083s0074.1	pPT-red	Mapo	Mapoly0083s0074.1
pPT	MapoMapoly0004s0301.1	pPT-yellow	Mapo	Mapoly0004s0301.1
pPT	Mipu176568	pPT-red	Mipu	176568
pPT	Mipu27793	pPT-red	Mipu	27793
pPT	Mipu3748	pPT-red	Mipu	3748
pPT	Mipu34311	pPT-yellow	Mipu	34311
pPT	Mipu4757	pPT-yellow	Mipu	4757
pPT	OrsaLOC_Os04g59550.1	pPT-blue	Orsa	LOC_Os04g59550.1
pPT	OrsaLOC_Os08g01410.1	pPT-blue	Orsa	LOC_Os08g01410.1
pPT	OrsaLOC_Os01g58870.1	pPT-green	Orsa	LOC_Os01g58870.1
pPT	OrsaLOC_Os05g41480.1	pPT-green	Orsa	LOC_Os05g41480.1
pPT	OrsaLOC_Os08g04110.1	pPT-green	Orsa	LOC_Os08g04110.1
pPT	OrsaLOC_Os11g04380.1	pPT-green	Orsa	LOC_Os11g04380.1
pPT	OrsaLOC_Os12g04170.1	pPT-green	Orsa	LOC_Os12g04170.1
pPT	OrsaLOC_Os01g54580.1	pPT-other	Orsa	LOC_Os01g54580.1
pPT	OrsaLOC_Os06g05980.1	pPT-other	Orsa	LOC_Os06g05980.1
pPT	OrsaLOC_Os01g07730.1	pPT-red	Orsa	LOC_Os01g07730.1
pPT	OrsaLOC_Os01g13770.1	pPT-red	Orsa	LOC_Os01g13770.1
pPT	OrsaLOC_Os05g07870.1	pPT-red	Orsa	LOC_Os05g07870.1
pPT	OrsaLOC_Os05g15160.1	pPT-red	Orsa	LOC_Os05g15160.1
pPT	OrsaLOC_Os07g33954.1	pPT-red	Orsa	LOC_Os07g33954.1
pPT	OrsaLOC_Os07g34006.1	pPT-red	Orsa	LOC_Os07g34006.1
pPT	OrsaLOC_Os08g08840.2	pPT-red	Orsa	LOC_Os08g08840.2
pPT	OrsaLOC_Os08g25624.1	pPT-red	Orsa	LOC_Os08g25624.1
pPT	OrsaLOC_Os09g12600.1	pPT-red	Orsa	LOC_Os09g12600.1
pPT	OrsaLOC_Os03g17740.1	pPT-yellow	Orsa	LOC_Os03g17740.1
pPT	OrsaLOC_Os05g03070.1	pPT-yellow	Orsa	LOC_Os05g03070.1
pPT	PestPENSTE_c014G03997	pPT-green	Pest	PENSTE_c014G03997
pPT	PestPENSTE_c030G04221	pPT-other	Pest	PENSTE_c030G04221
pPT	PheqLOC110018533	pPT-blue	Pheq	LOC110018533
pPT	PheqLOC110022871	pPT-green	Pheq	LOC110022871
pPT	PheqLOC110024728	pPT-green	Pheq	LOC110024728
pPT	PheqLOC110025894	pPT-green	Pheq	LOC110025894
pPT	PheqLOC110025902	pPT-green	Pheq	LOC110025902
pPT	PheqLOC110027187	pPT-green	Pheq	LOC110027187
pPT	PheqLOC110021655	pPT-other	Pheq	LOC110021655
pPT	PheqLOC110025904	pPT-other	Pheq	LOC110025904
pPT	PheqLOC110031028	pPT-other	Pheq	LOC110031028
pPT	PheqLOC110018722	pPT-red	Pheq	LOC110018722
pPT	PheqLOC110027453	pPT-red	Pheq	LOC110027453
pPT	PheqLOC110029911	pPT-red	Pheq	LOC110029911
pPT	PheqLOC110032129	pPT-red	Pheq	LOC110032129
pPT	PheqLOC110035302	pPT-red	Pheq	LOC110035302
pPT	PheqLOC110038604	pPT-red	Pheq	LOC110038604
pPT	PheqLOC110022022	pPT-yellow	Pheq	LOC110022022
pPT	PheqLOC110022040	pPT-yellow	Pheq	LOC110022040
pPT	PheqLOC110024150	pPT-yellow	Pheq	LOC110024150
pPT	PhpaPhpat.004G092200.1	pPT-blue	Phpa	Phpat.004G092200.1
pPT	PhpaPhpat.026G037300.1	pPT-blue	Phpa	Phpat.026G037300.1
pPT	PhpaPhpat.010G057700.1	pPT-green	Phpa	Phpat.010G057700.1
pPT	PhpaPhpat.020G014700.1	pPT-green	Phpa	Phpat.020G014700.1
pPT	PhpaPhpat.023G063800.1	pPT-green	Phpa	Phpat.023G063800.1
pPT	PhpaPhpat.005G025900.1	pPT-other	Phpa	Phpat.005G025900.1
pPT	PhpaPhpat.005G063400.1	pPT-other	Phpa	Phpat.005G063400.1
pPT	PhpaPhpat.007G009200.1	pPT-other	Phpa	Phpat.007G009200.1
pPT	PhpaPhpat.008G058800.1	pPT-other	Phpa	Phpat.008G058800.1
pPT	PhpaPhpat.016G021800.1	pPT-other	Phpa	Phpat.016G021800.1
pPT	PhpaPhpat.016G021900.1	pPT-other	Phpa	Phpat.016G021900.1
pPT	PhpaPhpat.027G017400.1	pPT-other	Phpa	Phpat.027G017400.1
pPT	PhpaPhpat.003G005200.1	pPT-red	Phpa	Phpat.003G005200.1
pPT	PhpaPhpat.004G030600.1	pPT-red	Phpa	Phpat.004G030600.1
pPT	PhpaPhpat.004G036200.1	pPT-red	Phpa	Phpat.004G036200.1
pPT	PhpaPhpat.012G037600.1	pPT-red	Phpa	Phpat.012G037600.1
pPT	PhpaPhpat.012G037900.1	pPT-red	Phpa	Phpat.012G037900.1
pPT	PhpaPhpat.012G053600.1	pPT-red	Phpa	Phpat.012G053600.1
pPT	PhpaPhpat.020G024200.1	pPT-red	Phpa	Phpat.020G024200.1
pPT	PhpaPhpat.020G082200.1	pPT-red	Phpa	Phpat.020G082200.1
pPT	PhpaPhpat.024G004400.1	pPT-red	Phpa	Phpat.024G004400.1
pPT	PhpaPhpat.007G024300.1	pPT-yellow	Phpa	Phpat.007G024300.1
pPT	PhpaPhpat.011G067200.1	pPT-yellow	Phpa	Phpat.011G067200.1
pPT	PotrPotri.002G084500.1	pPT-blue	Potr	Potri.002G084500.1
pPT	PotrPotri.005G177200.1	pPT-blue	Potr	Potri.005G177200.1
pPT	PotrPotri.001G394500.1	pPT-green	Potr	Potri.001G394500.1
pPT	PotrPotri.006G252500.1	pPT-green	Potr	Potri.006G252500.1
pPT	PotrPotri.008G214300.1	pPT-green	Potr	Potri.008G214300.1
pPT	PotrPotri.010G001700.1	pPT-green	Potr	Potri.010G001700.1
pPT	PotrPotri.018G028900.1	pPT-green	Potr	Potri.018G028900.1
pPT	PotrPotri.006G278700.1	pPT-other	Potr	Potri.006G278700.1
pPT	PotrPotri.013G154800.1	pPT-other	Potr	Potri.013G154800.1
pPT	PotrPotri.019G128900.1	pPT-other	Potr	Potri.019G128900.1
pPT	PotrPotri.001G347300.1	pPT-red	Potr	Potri.001G347300.1
pPT	PotrPotri.001G420200.1	pPT-red	Potr	Potri.001G420200.1
pPT	PotrPotri.004G019900.1	pPT-red	Potr	Potri.004G019900.1
pPT	PotrPotri.004G048900.1	pPT-red	Potr	Potri.004G048900.1
pPT	PotrPotri.008G095200.1	pPT-red	Potr	Potri.008G095200.1
pPT	PotrPotri.011G057800.1	pPT-red	Potr	Potri.011G057800.1
pPT	PotrPotri.011G135900.1	pPT-red	Potr	Potri.011G135900.1
pPT	PotrPotri.012G082100.1	pPT-red	Potr	Potri.012G082100.1
pPT	PotrPotri.013G071900.1	pPT-red	Potr	Potri.013G071900.1
pPT	PotrPotri.015G077900.1	pPT-red	Potr	Potri.015G077900.1
pPT	PotrPotri.001G114100.1	pPT-yellow	Potr	Potri.001G114100.1
pPT	PotrPotri.001G247600.1	pPT-yellow	Potr	Potri.001G247600.1
pPT	PotrPotri.003G118000.1	pPT-yellow	Potr	Potri.003G118000.1
pPT	PotrPotri.006G046600.1	pPT-yellow	Potr	Potri.006G046600.1
pPT	PotrPotri.008G063400.1	pPT-yellow	Potr	Potri.008G063400.1
pPT	PotrPotri.009G040800.1	pPT-yellow	Potr	Potri.009G040800.1
pPT	PotrPotri.010G194100.1	pPT-yellow	Potr	Potri.010G194100.1
pPT	PotrPotri.016G043200.1	pPT-yellow	Potr	Potri.016G043200.1
pPT	SaceYJL193W	pPT-other	Sace	YJL193W
pPT	SapuSapurV1A.0010s1050.1	pPT-blue	Sapu	SapurV1A.0010s1050.1
pPT	SapuSapurV1A.0105s0280.1	pPT-blue	Sapu	SapurV1A.0105s0280.1
pPT	SapuSapurV1A.0207s0040.1	pPT-green	Sapu	SapurV1A.0207s0040.1
pPT	SapuSapurV1A.0739s0110.1	pPT-green	Sapu	SapurV1A.0739s0110.1
pPT	SapuSapurV1A.1780s0020.1	pPT-green	Sapu	SapurV1A.1780s0020.1
pPT	SapuSapurV1A.0012s0670.1	pPT-red	Sapu	SapurV1A.0012s0670.1
pPT	SapuSapurV1A.0032s0550.1	pPT-red	Sapu	SapurV1A.0032s0550.1
pPT	SapuSapurV1A.0229s0220.1	pPT-red	Sapu	SapurV1A.0229s0220.1
pPT	SapuSapurV1A.0421s0100.1	pPT-red	Sapu	SapurV1A.0421s0100.1
pPT	SapuSapurV1A.0543s0050.1	pPT-red	Sapu	SapurV1A.0543s0050.1
pPT	SapuSapurV1A.0571s0100.1	pPT-red	Sapu	SapurV1A.0571s0100.1
pPT	SapuSapurV1A.0784s0070.1	pPT-red	Sapu	SapurV1A.0784s0070.1
pPT	SapuSapurV1A.1747s0030.1	pPT-red	Sapu	SapurV1A.1747s0030.1
pPT	SapuSapurV1A.2163s0020.1	pPT-red	Sapu	SapurV1A.2163s0020.1
pPT	SapuSapurV1A.2208s0010.1	pPT-red	Sapu	SapurV1A.2208s0010.1
pPT	SapuSapurV1A.0041s0640.1	pPT-yellow	Sapu	SapurV1A.0041s0640.1
pPT	SapuSapurV1A.0045s0420.1	pPT-yellow	Sapu	SapurV1A.0045s0420.1
pPT	SapuSapurV1A.0260s0240.1	pPT-yellow	Sapu	SapurV1A.0260s0240.1
pPT	SapuSapurV1A.0262s0190.1	pPT-yellow	Sapu	SapurV1A.0262s0190.1
pPT	SapuSapurV1A.0464s0110.1	pPT-yellow	Sapu	SapurV1A.0464s0110.1
pPT	SapuSapurV1A.0709s0140.1	pPT-yellow	Sapu	SapurV1A.0709s0140.1
pPT	Semo104803	pPT-blue	Semo	104803
pPT	Semo121144	pPT-green	Semo	121144
pPT	Semo169825	pPT-green	Semo	169825
pPT	Semo92835	pPT-other	Semo	92835
pPT	Semo98721	pPT-other	Semo	98721
pPT	Semo109858	pPT-red	Semo	109858
pPT	Semo172535	pPT-red	Semo	172535
pPT	Semo270155	pPT-red	Semo	270155
pPT	Semo70870	pPT-red	Semo	70870
pPT	Semo73397	pPT-red	Semo	73397
pPT	Semo79231	pPT-red	Semo	79231
pPT	Semo85074	pPT-yellow	Semo	85074
pPT	Semo97927	pPT-yellow	Semo	97927
pPT	SolySolyc06g060370.2.1	pPT-blue	Soly	Solyc06g060370.2.1
pPT	SolySolyc11g012880.1.1	pPT-blue	Soly	Solyc11g012880.1.1
pPT	SolySolyc06g066070.1.1	pPT-green	Soly	Solyc06g066070.1.1
pPT	SolySolyc07g056530.2.1	pPT-green	Soly	Solyc07g056530.2.1
pPT	SolySolyc10g007610.2.1	pPT-green	Soly	Solyc10g007610.2.1
pPT	SolySolyc12g006500.1.1	pPT-green	Soly	Solyc12g006500.1.1
pPT	SolySolyc07g055700.2.1	pPT-other	Soly	Solyc07g055700.2.1
pPT	SolySolyc01g010350.2.1	pPT-red	Soly	Solyc01g010350.2.1
pPT	SolySolyc01g081390.2.1	pPT-red	Soly	Solyc01g081390.2.1
pPT	SolySolyc02g086650.2.1	pPT-red	Soly	Solyc02g086650.2.1
pPT	SolySolyc03g031740.1.1	pPT-red	Soly	Solyc03g031740.1.1
pPT	SolySolyc03g112870.2.1	pPT-red	Soly	Solyc03g112870.2.1
pPT	SolySolyc05g045670.2.1	pPT-red	Soly	Solyc05g045670.2.1
pPT	SolySolyc07g064270.2.1	pPT-red	Soly	Solyc07g064270.2.1
pPT	SolySolyc10g008980.2.1	pPT-red	Soly	Solyc10g008980.2.1
pPT	SolySolyc04g016280.2.1	pPT-yellow	Soly	Solyc04g016280.2.1
pPT	SolySolyc05g052790.2.1	pPT-yellow	Soly	Solyc05g052790.2.1
pPT	SolySolyc08g079790.1.1	pPT-yellow	Soly	Solyc08g079790.1.1
pPT	SolySolyc10g079280.1.1	pPT-yellow	Soly	Solyc10g079280.1.1
pPT	SolySolyc10g079910.1.1	pPT-yellow	Soly	Solyc10g079910.1.1
pPT	SotuPGSC0003DMT400045308	pPT-blue	Sotu	PGSC0003DMT400045308
pPT	SotuPGSC0003DMT400052756	pPT-green	Sotu	PGSC0003DMT400052756
pPT	SotuPGSC0003DMT400054846	pPT-green	Sotu	PGSC0003DMT400054846
pPT	SotuPGSC0003DMT400062384	pPT-green	Sotu	PGSC0003DMT400062384
pPT	SotuPGSC0003DMT400039299	pPT-other	Sotu	PGSC0003DMT400039299
pPT	SotuPGSC0003DMT400069621	pPT-other	Sotu	PGSC0003DMT400069621
pPT	SotuPGSC0003DMT400001273	pPT-red	Sotu	PGSC0003DMT400001273
pPT	SotuPGSC0003DMT400002701	pPT-red	Sotu	PGSC0003DMT400002701
pPT	SotuPGSC0003DMT400013500	pPT-red	Sotu	PGSC0003DMT400013500
pPT	SotuPGSC0003DMT400046741	pPT-red	Sotu	PGSC0003DMT400046741
pPT	SotuPGSC0003DMT400058772	pPT-red	Sotu	PGSC0003DMT400058772
pPT	SotuPGSC0003DMT400094749	pPT-red	Sotu	PGSC0003DMT400094749
pPT	SotuPGSC0003DMT400009998	pPT-yellow	Sotu	PGSC0003DMT400009998
pPT	SotuPGSC0003DMT400021093	pPT-yellow	Sotu	PGSC0003DMT400021093
pPT	SotuPGSC0003DMT400033107	pPT-yellow	Sotu	PGSC0003DMT400033107
pPT	SotuPGSC0003DMT400069910	pPT-yellow	Sotu	PGSC0003DMT400069910
pPT	SotuPGSC0003DMT400076739	pPT-yellow	Sotu	PGSC0003DMT400076739
pPT	SppoSpipo7G0041100	pPT-blue	Sppo	Spipo7G0041100
pPT	SppoSpipo1G0043000	pPT-green	Sppo	Spipo1G0043000
pPT	SppoSpipo8G0029400	pPT-green	Sppo	Spipo8G0029400
pPT	SppoSpipo8G0052800	pPT-other	Sppo	Spipo8G0052800
pPT	SppoSpipo14G0024900	pPT-red	Sppo	Spipo14G0024900
pPT	SppoSpipo14G0035200	pPT-red	Sppo	Spipo14G0035200
pPT	SppoSpipo7G0015700	pPT-red	Sppo	Spipo7G0015700
pPT	SppoSpipo8G0006500	pPT-red	Sppo	Spipo8G0006500
pPT	SppoSpipo17G0019500	pPT-yellow	Sppo	Spipo17G0019500
pPT	SppoSpipo22G0033100	pPT-yellow	Sppo	Spipo22G0033100
pPT	SppoSpipo29G0019500	pPT-yellow	Sppo	Spipo29G0019500
pPT	TrurTRIUR3_03891-T1	pPT-blue	Trur	TRIUR3_03891-T1
pPT	TrurTRIUR3_25033-T1	pPT-green	Trur	TRIUR3_25033-T1
pPT	TrurTRIUR3_21543-T1	pPT-other	Trur	TRIUR3_21543-T1
pPT	TrurTRIUR3_34270-T1	pPT-other	Trur	TRIUR3_34270-T1
pPT	TrurTRIUR3_13628-T1	pPT-red	Trur	TRIUR3_13628-T1
pPT	TrurTRIUR3_17628-T1	pPT-red	Trur	TRIUR3_17628-T1
pPT	TrurTRIUR3_20431-T1	pPT-red	Trur	TRIUR3_20431-T1
pPT	TrurTRIUR3_23335-T1	pPT-red	Trur	TRIUR3_23335-T1
pPT	TrurTRIUR3_26958-T1	pPT-red	Trur	TRIUR3_26958-T1
pPT	TrurTRIUR3_30414-T1	pPT-red	Trur	TRIUR3_30414-T1
pPT	TrurTRIUR3_16520-T1	pPT-yellow	Trur	TRIUR3_16520-T1
pPT	ViviVIT_18s0001g02970.t01	pPT-blue	Vivi	VIT_18s0001g02970.t01
pPT	ViviVIT_04s0008g05300.t01	pPT-green	Vivi	VIT_04s0008g05300.t01
pPT	ViviVIT_05s0020g00740.t01	pPT-green	Vivi	VIT_05s0020g00740.t01
pPT	ViviVIT_07s0005g02280.t01	pPT-green	Vivi	VIT_07s0005g02280.t01
pPT	ViviVIT_11s0016g05190.t01	pPT-green	Vivi	VIT_11s0016g05190.t01
pPT	ViviVIT_15s0046g00460.t01	pPT-green	Vivi	VIT_15s0046g00460.t01
pPT	ViviVIT_01s0011g00590.t01	pPT-red	Vivi	VIT_01s0011g00590.t01
pPT	ViviVIT_01s0011g00600.t01	pPT-red	Vivi	VIT_01s0011g00600.t01
pPT	ViviVIT_10s0003g00300.t01	pPT-red	Vivi	VIT_10s0003g00300.t01
pPT	ViviVIT_10s0116g00760.t01	pPT-red	Vivi	VIT_10s0116g00760.t01
pPT	ViviVIT_14s0066g01000.t01	pPT-red	Vivi	VIT_14s0066g01000.t01
pPT	ViviVIT_15s0024g01440.t01	pPT-red	Vivi	VIT_15s0024g01440.t01
pPT	ViviVIT_17s0000g08560.t01	pPT-red	Vivi	VIT_17s0000g08560.t01
pPT	ViviVIT_19s0177g00300.t01	pPT-red	Vivi	VIT_19s0177g00300.t01
pPT	ViviVIT_02s0025g04920.t01	pPT-yellow	Vivi	VIT_02s0025g04920.t01
pPT	ViviVIT_06s0004g05910.t01	pPT-yellow	Vivi	VIT_06s0004g05910.t01
pPT	ViviVIT_08s0007g01690.t01	pPT-yellow	Vivi	VIT_08s0007g01690.t01
pPT	ViviVIT_08s0007g08970.t01	pPT-yellow	Vivi	VIT_08s0007g08970.t01
pPT	ViviVIT_13s0019g03270.t01	pPT-yellow	Vivi	VIT_13s0019g03270.t01
pPT	ZomaZosma81g00630.1	pPT-blue	Zoma	Zosma81g00630.1
pPT	ZomaZosma14g01740.1	pPT-green	Zoma	Zosma14g01740.1
pPT	ZomaZosma195g00230.1	pPT-green	Zoma	Zosma195g00230.1
pPT	ZomaZosma34g01280.1	pPT-green	Zoma	Zosma34g01280.1
pPT	ZomaZosma49g00490.1	pPT-green	Zoma	Zosma49g00490.1
pPT	ZomaZosma4g01720.1	pPT-green	Zoma	Zosma4g01720.1
pPT	ZomaZosma99g00150.1	pPT-green	Zoma	Zosma99g00150.1
pPT	ZomaZosma9g00820.1	pPT-green	Zoma	Zosma9g00820.1
pPT	ZomaZosma334g00090.1	pPT-other	Zoma	Zosma334g00090.1
pPT	ZomaZosma94g00350.1	pPT-other	Zoma	Zosma94g00350.1
pPT	ZomaZosma22g01520.1	pPT-red	Zoma	Zosma22g01520.1
pPT	ZomaZosma23g00830.1	pPT-red	Zoma	Zosma23g00830.1
pPT	ZomaZosma24g01300.1	pPT-red	Zoma	Zosma24g01300.1
pPT	ZomaZosma38g00970.1	pPT-red	Zoma	Zosma38g00970.1
pPT	ZomaZosma38g00990.1	pPT-red	Zoma	Zosma38g00990.1
pPT	ZomaZosma59g00510.1	pPT-red	Zoma	Zosma59g00510.1
pPT	ZomaZosma112g00370.1	pPT-yellow	Zoma	Zosma112g00370.1
pPT	ZomaZosma114g00550.1	pPT-yellow	Zoma	Zosma114g00550.1
pPT	ZomaZosma3g01370.1	pPT-yellow	Zoma	Zosma3g01370.1
pPT	ZomaZosma85g01050.1	pPT-yellow	Zoma	Zosma85g01050.1
pPT	ZomaZosma8g00030.1	pPT-yellow	Zoma	Zosma8g00030.1
SPX	AetaEMT03949	SPX-blue	Aeta	EMT03949
SPX	AetaEMT28546	SPX-blue	Aeta	EMT28546
SPX	AetaEMT28683	SPX-blue	Aeta	EMT28683
SPX	AetaEMT19724	SPX-green	Aeta	EMT19724
SPX	AetaEMT23779	SPX-green	Aeta	EMT23779
SPX	AetaEMT10901	SPX-red	Aeta	EMT10901
SPX	AetaEMT13648	SPX-red	Aeta	EMT13648
SPX	AetaEMT19120	SPX-red	Aeta	EMT19120
SPX	AetaEMT22764	SPX-red	Aeta	EMT22764
SPX	AetaEMT01013	SPX-yellow	Aeta	EMT01013
SPX	AetaEMT05740	SPX-yellow	Aeta	EMT05740
SPX	AetaEMT09415	SPX-yellow	Aeta	EMT09415
SPX	AetaEMT17776	SPX-yellow	Aeta	EMT17776
SPX	AmtrERN00695	SPX-blue	Amtr	ERN00695
SPX	AmtrERN02263	SPX-blue	Amtr	ERN02263
SPX	AmtrERN03750	SPX-blue	Amtr	ERN03750
SPX	AmtrERN02238	SPX-green	Amtr	ERN02238
SPX	AmtrERN04225	SPX-green	Amtr	ERN04225
SPX	AmtrERN19411	SPX-red	Amtr	ERN19411
SPX	AmtrERM94562	SPX-yellow	Amtr	ERM94562
SPX	AmtrERM94563	SPX-yellow	Amtr	ERM94563
SPX	AmtrERN11357	SPX-yellow	Amtr	ERN11357
SPX	AmtrERN18829	SPX-yellow	Amtr	ERN18829
SPX	AqcoAquca_001_00894.1	SPX-blue	Aqco	Aquca_001_00894.1
SPX	AqcoAquca_020_00125.1	SPX-blue	Aqco	Aquca_020_00125.1
SPX	AqcoAquca_035_00193.1	SPX-blue	Aqco	Aquca_035_00193.1
SPX	AqcoAquca_009_00618.1	SPX-green	Aqco	Aquca_009_00618.1
SPX	AqcoAquca_017_00179.1	SPX-green	Aqco	Aquca_017_00179.1
SPX	AqcoAquca_013_00452.1	SPX-red	Aqco	Aquca_013_00452.1
SPX	AqcoAquca_038_00083.1	SPX-red	Aqco	Aquca_038_00083.1
SPX	AqcoAquca_002_00684.1	SPX-yellow	Aqco	Aquca_002_00684.1
SPX	AqcoAquca_002_00685.1	SPX-yellow	Aqco	Aquca_002_00685.1
SPX	AqcoAquca_002_00686.1	SPX-yellow	Aqco	Aquca_002_00686.1
SPX	AqcoAquca_002_01053.1	SPX-yellow	Aqco	Aquca_002_01053.1
SPX	AqcoAquca_034_00302.1	SPX-yellow	Aqco	Aquca_034_00302.1
SPX	ArthAT2G26660.1	SPX-blue	Arth	AT2G26660.1
SPX	ArthAT2G45130.1	SPX-blue	Arth	AT2G45130.1
SPX	ArthAT5G15330.1	SPX-blue	Arth	AT5G15330.1
SPX	ArthAT5G20150.1	SPX-blue	Arth	AT5G20150.1
SPX	ArthAT1G02860.1	SPX-green	Arth	AT1G02860.1
SPX	ArthAT2G38920.1	SPX-green	Arth	AT2G38920.1
SPX	ArthAT1G63010.1	SPX-red	Arth	AT1G63010.1
SPX	ArthAT4G11810.1	SPX-red	Arth	AT4G11810.1
SPX	ArthAT4G22990.1	SPX-red	Arth	AT4G22990.1
SPX	ArthAT1G14040.1	SPX-yellow	Arth	AT1G14040.1
SPX	ArthAT1G26730.1	SPX-yellow	Arth	AT1G26730.1
SPX	ArthAT1G35350.1	SPX-yellow	Arth	AT1G35350.1
SPX	ArthAT1G68740.1	SPX-yellow	Arth	AT1G68740.1
SPX	ArthAT1G69480.1	SPX-yellow	Arth	AT1G69480.1
SPX	ArthAT2G03240.1	SPX-yellow	Arth	AT2G03240.1
SPX	ArthAT2G03250.1	SPX-yellow	Arth	AT2G03250.1
SPX	ArthAT2G03260.1	SPX-yellow	Arth	AT2G03260.1
SPX	ArthAT3G23430.1	SPX-yellow	Arth	AT3G23430.1
SPX	ArthAT3G29060.1	SPX-yellow	Arth	AT3G29060.1
SPX	ArthAT4G25350.1	SPX-yellow	Arth	AT4G25350.1
SPX	AsflAFLA_022250	SPX-other	Asfl	AFLA_022250
SPX	AsflAFLA_045970	SPX-other	Asfl	AFLA_045970
SPX	BrolBo2g018680.1	SPX-blue	Brol	Bo2g018680.1
SPX	BrolBo3g014030.1	SPX-blue	Brol	Bo3g014030.1
SPX	BrolBo3g037570.1	SPX-blue	Brol	Bo3g037570.1
SPX	BrolBo3g041850.1	SPX-blue	Brol	Bo3g041850.1
SPX	BrolBo4g195380.1	SPX-blue	Brol	Bo4g195380.1
SPX	BrolBo9g164180.1	SPX-blue	Brol	Bo9g164180.1
SPX	BrolBo3g032980.1	SPX-green	Brol	Bo3g032980.1
SPX	BrolBo4g187900.1	SPX-green	Brol	Bo4g187900.1
SPX	BrolBo5g003430.1	SPX-green	Brol	Bo5g003430.1
SPX	BrolBo8g117260.1	SPX-green	Brol	Bo8g117260.1
SPX	BrolBo1g032020.1	SPX-red	Brol	Bo1g032020.1
SPX	BrolBo9g028800.1	SPX-red	Brol	Bo9g028800.1
SPX	BrolBo9g036610.1	SPX-red	Brol	Bo9g036610.1
SPX	BrolBo9g093830.1	SPX-red	Brol	Bo9g093830.1
SPX	BrolBo1g025610.1	SPX-yellow	Brol	Bo1g025610.1
SPX	BrolBo1g101920.1	SPX-yellow	Brol	Bo1g101920.1
SPX	BrolBo2g041910.1	SPX-yellow	Brol	Bo2g041910.1
SPX	BrolBo2g061160.1	SPX-yellow	Brol	Bo2g061160.1
SPX	BrolBo2g136730.1	SPX-yellow	Brol	Bo2g136730.1
SPX	BrolBo2g147660.1	SPX-yellow	Brol	Bo2g147660.1
SPX	BrolBo5g018050.1	SPX-yellow	Brol	Bo5g018050.1
SPX	BrolBo5g018130.1	SPX-yellow	Brol	Bo5g018130.1
SPX	BrolBo5g045030.1	SPX-yellow	Brol	Bo5g045030.1
SPX	BrolBo6g095920.1	SPX-yellow	Brol	Bo6g095920.1
SPX	BrolBo6g107200.1	SPX-yellow	Brol	Bo6g107200.1
SPX	BrolBo6g108910.1	SPX-yellow	Brol	Bo6g108910.1
SPX	BrolBo7g040520.1	SPX-yellow	Brol	Bo7g040520.1
SPX	BrolBo7g081020.1	SPX-yellow	Brol	Bo7g081020.1
SPX	BrolBo7g081050.1	SPX-yellow	Brol	Bo7g081050.1
SPX	BrolBo7g110210.1	SPX-yellow	Brol	Bo7g110210.1
SPX	BrolBo8g050640.1	SPX-yellow	Brol	Bo8g050640.1
SPX	BrolBo8g107080.1	SPX-yellow	Brol	Bo8g107080.1
SPX	BrolBo8g107090.1	SPX-yellow	Brol	Bo8g107090.1
SPX	BrolBo9g008780.1	SPX-yellow	Brol	Bo9g008780.1
SPX	BrolBo9g073020.1	SPX-yellow	Brol	Bo9g073020.1
SPX	BrolBo9g073030.1	SPX-yellow	Brol	Bo9g073030.1
SPX	BrraBra000373	SPX-blue	Brra	Bra000373
SPX	BrraBra000539	SPX-blue	Brra	Bra000539
SPX	BrraBra006543	SPX-blue	Brra	Bra006543
SPX	BrraBra008702	SPX-blue	Brra	Bra008702
SPX	BrraBra020088	SPX-blue	Brra	Bra020088
SPX	BrraBra040324	SPX-blue	Brra	Bra040324
SPX	BrraBra000106	SPX-green	Brra	Bra000106
SPX	BrraBra017094	SPX-green	Brra	Bra017094
SPX	BrraBra032581	SPX-green	Brra	Bra032581
SPX	BrraBra033353	SPX-green	Brra	Bra033353
SPX	BrraBra013668	SPX-red	Brra	Bra013668
SPX	BrraBra014869	SPX-red	Brra	Bra014869
SPX	BrraBra027004	SPX-red	Brra	Bra027004
SPX	BrraBra034426	SPX-red	Brra	Bra034426
SPX	BrraBra036635	SPX-red	Brra	Bra036635
SPX	BrraBra004017	SPX-yellow	Brra	Bra004017
SPX	BrraBra004334	SPX-yellow	Brra	Bra004334
SPX	BrraBra004383	SPX-yellow	Brra	Bra004383
SPX	BrraBra010468	SPX-yellow	Brra	Bra010468
SPX	BrraBra014948	SPX-yellow	Brra	Bra014948
SPX	BrraBra016284	SPX-yellow	Brra	Bra016284
SPX	BrraBra017393	SPX-yellow	Brra	Bra017393
SPX	BrraBra017394	SPX-yellow	Brra	Bra017394
SPX	BrraBra017395	SPX-yellow	Brra	Bra017395
SPX	BrraBra019686	SPX-yellow	Brra	Bra019686
SPX	BrraBra019688	SPX-yellow	Brra	Bra019688
SPX	BrraBra019689	SPX-yellow	Brra	Bra019689
SPX	BrraBra019690	SPX-yellow	Brra	Bra019690
SPX	BrraBra023727	SPX-yellow	Brra	Bra023727
SPX	BrraBra024691	SPX-yellow	Brra	Bra024691
SPX	BrraBra024782	SPX-yellow	Brra	Bra024782
SPX	BrraBra024783	SPX-yellow	Brra	Bra024783
SPX	BrraBra024784	SPX-yellow	Brra	Bra024784
SPX	BrraBra026565	SPX-yellow	Brra	Bra026565
SPX	BrraBra026863	SPX-yellow	Brra	Bra026863
SPX	BrraBra026864	SPX-yellow	Brra	Bra026864
SPX	BrraBra033080	SPX-yellow	Brra	Bra033080
SPX	BrraBra036222	SPX-yellow	Brra	Bra036222
SPX	BrraBra038357	SPX-yellow	Brra	Bra038357
SPX	CaanLOC107840775	SPX-blue	Caan	LOC107840775
SPX	CaanLOC107857225	SPX-blue	Caan	LOC107857225
SPX	CaanLOC107858736	SPX-blue	Caan	LOC107858736
SPX	CaanLOC107860512	SPX-blue	Caan	LOC107860512
SPX	CaanLOC107863810	SPX-blue	Caan	LOC107863810
SPX	CaanLOC107853739	SPX-green	Caan	LOC107853739
SPX	CaanLOC107854425	SPX-green	Caan	LOC107854425
SPX	CaanLOC107851509	SPX-red	Caan	LOC107851509
SPX	CaanLOC107866196	SPX-red	Caan	LOC107866196
SPX	CaanLOC107872695	SPX-red	Caan	LOC107872695
SPX	CaanLOC107848334	SPX-yellow	Caan	LOC107848334
SPX	CaanLOC107848491	SPX-yellow	Caan	LOC107848491
SPX	CaanLOC107860509	SPX-yellow	Caan	LOC107860509
SPX	CaanLOC107860510	SPX-yellow	Caan	LOC107860510
SPX	CaanLOC107860511	SPX-yellow	Caan	LOC107860511
SPX	CaanLOC107864208	SPX-yellow	Caan	LOC107864208
SPX	ChcrCHC_T00007455001	SPX-blue	Chcr	CHC_T00007455001
SPX	ChreCre02.g111650.t1.2	SPX-blue	Chre	Cre02.g111650.t1.2
SPX	ChreCre07.g325950.t1.2	SPX-blue	Chre	Cre07.g325950.t1.2
SPX	CilaCla006686	SPX-blue	Cila	Cla006686
SPX	CilaCla010314	SPX-blue	Cila	Cla010314
SPX	CilaCla012239	SPX-blue	Cila	Cla012239
SPX	CilaCla016705	SPX-blue	Cila	Cla016705
SPX	CilaCla020967	SPX-blue	Cila	Cla020967
SPX	CilaCla015062	SPX-green	Cila	Cla015062
SPX	CilaCla017584	SPX-green	Cila	Cla017584
SPX	CilaCla006934	SPX-red	Cila	Cla006934
SPX	CilaCla011494	SPX-red	Cila	Cla011494
SPX	CilaCla005570	SPX-yellow	Cila	Cla005570
SPX	CilaCla010207	SPX-yellow	Cila	Cla010207
SPX	CilaCla010209	SPX-yellow	Cila	Cla010209
SPX	CilaCla010313	SPX-yellow	Cila	Cla010313
SPX	CilaCla020350	SPX-yellow	Cila	Cla020350
SPX	CilaCla021503	SPX-yellow	Cila	Cla021503
SPX	CumeLOC103487450	SPX-blue	Cume	LOC103487450
SPX	CumeLOC103497222	SPX-blue	Cume	LOC103497222
SPX	CumeLOC103498501	SPX-blue	Cume	LOC103498501
SPX	CumeLOC103498782	SPX-blue	Cume	LOC103498782
SPX	CumeLOC103486720	SPX-green	Cume	LOC103486720
SPX	CumeLOC103492820	SPX-green	Cume	LOC103492820
SPX	CumeLOC103482700	SPX-red	Cume	LOC103482700
SPX	CumeLOC103499052	SPX-red	Cume	LOC103499052
SPX	CumeLOC103483572	SPX-yellow	Cume	LOC103483572
SPX	CumeLOC103489148	SPX-yellow	Cume	LOC103489148
SPX	CumeLOC103489150	SPX-yellow	Cume	LOC103489150
SPX	CumeLOC103489233	SPX-yellow	Cume	LOC103489233
SPX	CumeLOC103498502	SPX-yellow	Cume	LOC103498502
SPX	CumeLOC103498504	SPX-yellow	Cume	LOC103498504
SPX	CumeLOC103503345	SPX-yellow	Cume	LOC103503345
SPX	CusaCsa1M338930.1	SPX-blue	Cusa	Csa1M338930.1
SPX	CusaCsa2M006260.1	SPX-blue	Cusa	Csa2M006260.1
SPX	CusaCsa5M637670.1	SPX-blue	Cusa	Csa5M637670.1
SPX	CusaCsa6M108460.1	SPX-blue	Cusa	Csa6M108460.1
SPX	CusaCsa3M790460.1	SPX-green	Cusa	Csa3M790460.1
SPX	CusaCsa7M396470.1	SPX-green	Cusa	Csa7M396470.1
SPX	CusaCsa5M156110.1	SPX-red	Cusa	Csa5M156110.1
SPX	CusaCsa6M075110.1	SPX-red	Cusa	Csa6M075110.1
SPX	CusaCsa3M134840.1	SPX-yellow	Cusa	Csa3M134840.1
SPX	CusaCsa5M471600.1	SPX-yellow	Cusa	Csa5M471600.1
SPX	CusaCsa5M606370.1	SPX-yellow	Cusa	Csa5M606370.1
SPX	CusaCsa5M606390.1	SPX-yellow	Cusa	Csa5M606390.1
SPX	CusaCsa5M608190.1	SPX-yellow	Cusa	Csa5M608190.1
SPX	CusaCsa5M637680.1	SPX-yellow	Cusa	Csa5M637680.1
SPX	CusaCsa5M637700.1	SPX-yellow	Cusa	Csa5M637700.1
SPX	DeofDendrobium_GLEAN_10067844	SPX-blue	Deof	Dendrobium_GLEAN_10067844
SPX	DeofDendrobium_GLEAN_10086541	SPX-blue	Deof	Dendrobium_GLEAN_10086541
SPX	DeofDendrobium_GLEAN_10086543	SPX-blue	Deof	Dendrobium_GLEAN_10086543
SPX	DeofDendrobium_GLEAN_10100157	SPX-blue	Deof	Dendrobium_GLEAN_10100157
SPX	DeofDendrobium_GLEAN_10080729	SPX-green	Deof	Dendrobium_GLEAN_10080729
SPX	DeofDendrobium_GLEAN_10020108	SPX-yellow	Deof	Dendrobium_GLEAN_10020108
SPX	DeofDendrobium_GLEAN_10100792	SPX-yellow	Deof	Dendrobium_GLEAN_10100792
SPX	GlceRIA87384.1	SPX-other	Glce	RIA87384.1
SPX	GlceRIA89863.1	SPX-other	Glce	RIA89863.1
SPX	GlceRIA93067.1	SPX-other	Glce	RIA93067.1
SPX	GlceRIA96426.1	SPX-other	Glce	RIA96426.1
SPX	GlceRIA98427.1	SPX-other	Glce	RIA98427.1
SPX	GlceRIA99322.1	SPX-other	Glce	RIA99322.1
SPX	GlceRIA99570.1	SPX-other	Glce	RIA99570.1
SPX	GlmaGlyma.01G135500.1	SPX-blue	Glma	Glyma.01G135500.1
SPX	GlmaGlyma.03G032400.1	SPX-blue	Glma	Glyma.03G032400.1
SPX	GlmaGlyma.04G067400.1	SPX-blue	Glma	Glyma.04G067400.1
SPX	GlmaGlyma.04G147600.1	SPX-blue	Glma	Glyma.04G147600.1
SPX	GlmaGlyma.06G069000.1	SPX-blue	Glma	Glyma.06G069000.1
SPX	GlmaGlyma.10G261900.1	SPX-blue	Glma	Glyma.10G261900.1
SPX	GlmaGlyma.13G061700.1	SPX-blue	Glma	Glyma.13G061700.1
SPX	GlmaGlyma.13G166800.1	SPX-blue	Glma	Glyma.13G166800.1
SPX	GlmaGlyma.17G114700.1	SPX-blue	Glma	Glyma.17G114700.1
SPX	GlmaGlyma.20G129000.1	SPX-blue	Glma	Glyma.20G129000.1
SPX	GlmaGlyma.03G214100.1	SPX-green	Glma	Glyma.03G214100.1
SPX	GlmaGlyma.10G018800.1	SPX-green	Glma	Glyma.10G018800.1
SPX	GlmaGlyma.19G203000.1	SPX-green	Glma	Glyma.19G203000.1
SPX	GlmaGlyma.19G210900.1	SPX-green	Glma	Glyma.19G210900.1
SPX	GlmaGlyma.09G128500.1	SPX-red	Glma	Glyma.09G128500.1
SPX	GlmaGlyma.09G263400.1	SPX-red	Glma	Glyma.09G263400.1
SPX	GlmaGlyma.10G229900.1	SPX-red	Glma	Glyma.10G229900.1
SPX	GlmaGlyma.16G176100.1	SPX-red	Glma	Glyma.16G176100.1
SPX	GlmaGlyma.18G228700.1	SPX-red	Glma	Glyma.18G228700.1
SPX	GlmaGlyma.20G163400.1	SPX-red	Glma	Glyma.20G163400.1
SPX	GlmaGlyma.01G091800.1	SPX-yellow	Glma	Glyma.01G091800.1
SPX	GlmaGlyma.02G003700.1	SPX-yellow	Glma	Glyma.02G003700.1
SPX	GlmaGlyma.02G110600.1	SPX-yellow	Glma	Glyma.02G110600.1
SPX	GlmaGlyma.02G130200.1	SPX-yellow	Glma	Glyma.02G130200.1
SPX	GlmaGlyma.07G228400.1	SPX-yellow	Glma	Glyma.07G228400.1
SPX	GlmaGlyma.09G235200.1	SPX-yellow	Glma	Glyma.09G235200.1
SPX	GlmaGlyma.10G004800.1	SPX-yellow	Glma	Glyma.10G004800.1
SPX	GlmaGlyma.10G183300.1	SPX-yellow	Glma	Glyma.10G183300.1
SPX	GlmaGlyma.18G261900.1	SPX-yellow	Glma	Glyma.18G261900.1
SPX	GlmaGlyma.20G031700.1	SPX-yellow	Glma	Glyma.20G031700.1
SPX	GlmaGlyma.20G032400.1	SPX-yellow	Glma	Glyma.20G032400.1
SPX	GlmaGlyma.20G032500.1	SPX-yellow	Glma	Glyma.20G032500.1
SPX	GlmaGlyma.20G032600.1	SPX-yellow	Glma	Glyma.20G032600.1
SPX	GlmaGlyma.20G206900.1	SPX-yellow	Glma	Glyma.20G206900.1
SPX	HosaXPR1	SPX-other	Hosa	XPR1
SPX	IpniLOC109169589	SPX-blue	Ipni	LOC109169589
SPX	IpniLOC109174288	SPX-blue	Ipni	LOC109174288
SPX	IpniLOC109183342	SPX-blue	Ipni	LOC109183342
SPX	IpniLOC109186915	SPX-blue	Ipni	LOC109186915
SPX	IpniLOC109189213	SPX-blue	Ipni	LOC109189213
SPX	IpniLOC109182263	SPX-green	Ipni	LOC109182263
SPX	IpniLOC109191296	SPX-green	Ipni	LOC109191296
SPX	IpniLOC109152985	SPX-red	Ipni	LOC109152985
SPX	IpniLOC109155580	SPX-red	Ipni	LOC109155580
SPX	IpniLOC109188453	SPX-red	Ipni	LOC109188453
SPX	IpniLOC109175361	SPX-yellow	Ipni	LOC109175361
SPX	IpniLOC109175808	SPX-yellow	Ipni	LOC109175808
SPX	IpniLOC109176017	SPX-yellow	Ipni	LOC109176017
SPX	IpniLOC109188946	SPX-yellow	Ipni	LOC109188946
SPX	IpniLOC109188947	SPX-yellow	Ipni	LOC109188947
SPX	IpniLOC109188948	SPX-yellow	Ipni	LOC109188948
SPX	IpniLOC109188949	SPX-yellow	Ipni	LOC109188949
SPX	IpniLOC109188956	SPX-yellow	Ipni	LOC109188956
SPX	IpniLOC109189212	SPX-yellow	Ipni	LOC109189212
SPX	IpniLOC109190947	SPX-yellow	Ipni	LOC109190947
SPX	Klflkfl00168_0030_v1.1	SPX-blue	Klfl	kfl00168_0030_v1.1
SPX	Klflkfl00030_0260_v1.1	SPX-green	Klfl	kfl00030_0260_v1.1
SPX	Klflkfl00096_0210_v1.1	SPX-green	Klfl	kfl00096_0210_v1.1
SPX	Klflkfl00236_0170_v1.1	SPX-red	Klfl	kfl00236_0170_v1.1
SPX	Klflkfl00633_0050_v1.1	SPX-yellow	Klfl	kfl00633_0050_v1.1
SPX	LepeLPERR02G06730.1	SPX-blue	Lepe	LPERR02G06730.1
SPX	LepeLPERR03G17930.1	SPX-blue	Lepe	LPERR03G17930.1
SPX	LepeLPERR03G33700.1	SPX-blue	Lepe	LPERR03G33700.1
SPX	LepeLPERR06G17000.1	SPX-blue	Lepe	LPERR06G17000.1
SPX	LepeLPERR07G19180.1	SPX-blue	Lepe	LPERR07G19180.1
SPX	LepeLPERR10G06100.1	SPX-blue	Lepe	LPERR10G06100.1
SPX	LepeLPERR03G23060.1	SPX-green	Lepe	LPERR03G23060.1
SPX	LepeLPERR09G02120.1	SPX-green	Lepe	LPERR09G02120.1
SPX	LepeLPERR02G22650.1	SPX-red	Lepe	LPERR02G22650.1
SPX	LepeLPERR04G18240.1	SPX-red	Lepe	LPERR04G18240.1
SPX	LepeLPERR06G01540.1	SPX-red	Lepe	LPERR06G01540.1
SPX	LepeLPERR09G12920.1	SPX-red	Lepe	LPERR09G12920.1
SPX	LepeLPERR01G00580.1	SPX-yellow	Lepe	LPERR01G00580.1
SPX	LepeLPERR02G30370.1	SPX-yellow	Lepe	LPERR02G30370.1
SPX	LepeLPERR06G11770.1	SPX-yellow	Lepe	LPERR06G11770.1
SPX	MapoMapoly0002s0123.1	SPX-blue	Mapo	Mapoly0002s0123.1
SPX	MapoMapoly0044s0127.1	SPX-green	Mapo	Mapoly0044s0127.1
SPX	MapoMapoly0094s0020.1	SPX-red	Mapo	Mapoly0094s0020.1
SPX	MapoMapoly0026s0066.1	SPX-yellow	Mapo	Mapoly0026s0066.1
SPX	MapoMapoly0067s0070.1	SPX-yellow	Mapo	Mapoly0067s0070.1
SPX	MapoMapoly0067s0073.1	SPX-yellow	Mapo	Mapoly0067s0073.1
SPX	MapoMapoly0067s0074.1	SPX-yellow	Mapo	Mapoly0067s0074.1
SPX	MapoMapoly0067s0075.1	SPX-yellow	Mapo	Mapoly0067s0075.1
SPX	MapoMapoly0125s0037.1	SPX-yellow	Mapo	Mapoly0125s0037.1
SPX	Mipu58253	SPX-blue	Mipu	58253
SPX	OrsaLOC_Os02g10780.1	SPX-blue	Orsa	LOC_Os02g10780.1
SPX	OrsaLOC_Os03g29250.1	SPX-blue	Orsa	LOC_Os03g29250.1
SPX	OrsaLOC_Os03g61200.1	SPX-blue	Orsa	LOC_Os03g61200.1
SPX	OrsaLOC_Os06g40120.1	SPX-blue	Orsa	LOC_Os06g40120.1
SPX	OrsaLOC_Os10g25310.1	SPX-blue	Orsa	LOC_Os10g25310.1
SPX	OrsaLOC_Os03g44810.1	SPX-green	Orsa	LOC_Os03g44810.1
SPX	OrsaLOC_Os07g47590.2	SPX-green	Orsa	LOC_Os07g47590.2
SPX	OrsaLOC_Os02g45520.1	SPX-red	Orsa	LOC_Os02g45520.1
SPX	OrsaLOC_Os04g48390.1	SPX-red	Orsa	LOC_Os04g48390.1
SPX	OrsaLOC_Os06g03860.1	SPX-red	Orsa	LOC_Os06g03860.1
SPX	OrsaLOC_Os09g34990.1	SPX-red	Orsa	LOC_Os09g34990.1
SPX	OrsaLOC_Os01g02000.1	SPX-yellow	Orsa	LOC_Os01g02000.1
SPX	OrsaLOC_Os02g56510.1	SPX-yellow	Orsa	LOC_Os02g56510.1
SPX	OrsaLOC_Os06g29790.1	SPX-yellow	Orsa	LOC_Os06g29790.1
SPX	PestPENSTE_c004G04119	SPX-other	Pest	PENSTE_c004G04119
SPX	PestPENSTE_c005G01163	SPX-other	Pest	PENSTE_c005G01163
SPX	PestPENSTE_c012G06826	SPX-other	Pest	PENSTE_c012G06826
SPX	PestPENSTE_c020G04889	SPX-other	Pest	PENSTE_c020G04889
SPX	PestPENSTE_c022G10446	SPX-other	Pest	PENSTE_c022G10446
SPX	PheqLOC110020503	SPX-blue	Pheq	LOC110020503
SPX	PheqLOC110029823	SPX-blue	Pheq	LOC110029823
SPX	PheqLOC110033123	SPX-blue	Pheq	LOC110033123
[truncated: 163 more rows]
