# Supplementary material for: Comparative analysis of seven types of phosphate transporters in forty species from the phylogenetic and transcriptomic perspective
Source: PLoS One. 2026 May 21;21(5):e0349574. doi: 10.1371/journal.pone.0349574 (PMC13193548; doi:10.1371/journal.pone.0349574)
Supplement: S4 Table — (XLSX) [file pone.0349574.s004.xlsx]

## Sheet: Sheet1
PT type	names on the tree	Root	Stem	Leaf	Flower	Fruit	rootCK	rootLowP	shootCK	shootLowP
G3Pp	AmtrERN00707	na	na	na	na	na	na	na	na	na
G3Pp	AmtrERN01111	na	na	na	na	na	na	na	na	na
G3Pp	AmtrERN14260	na	na	na	na	na	na	na	na	na
G3Pp	AT1G30560.1_AtG3Pp3	0	0	0	0	0	0.312896	0.366211	0.0346551	0.0246584
G3Pp	AT2G13100.1_AtG3Pp5	0.612201	0.824069	0.630045	0.583449	0	0.573142	0.568144	0.554149	0.55115
G3Pp	AT3G47420.1_AtG3Pp1	0.768822	0	0	0.547304	0	0.506498	0.867378	0.526491	0.732756
G3Pp	AT4G17550.1_AtG3Pp4	0.584066	0.537844	0.446804	0.555456	0	0.425192	0.428191	0.417194	0.440187
G3Pp	AT4G25220.1_AtG3Pp2	0	0	0	0	0	0.211929	0.22859	0.0956348	0.0933022
G3Pp	BrolBo1g017630.1	0.141013	0.185784	0	0.10411	0.292943	na	na	na	na
G3Pp	BrolBo1g039880.1	0	0	0	0	0	na	na	na	na
G3Pp	BrolBo3g134470.1	0.117567	0.261805	0.355636	0.565816	0.306935	na	na	na	na
G3Pp	BrolBo7g105180.1	0	0	0	0.07667	0	na	na	na	na
G3Pp	BrolBo8g037950.1	0	0	0	0	0	na	na	na	na
G3Pp	BrolBo8g049540.1	0.160873	0.271657	0.0984839	0.340007	0.146997	na	na	na	na
G3Pp	BrraBra002022	0.377438	0.309168	0.35697	0.431592	0.413866	na	na	na	na
G3Pp	BrraBra013874	0.05179	0	0	0	0	na	na	na	na
G3Pp	BrraBra018150	0.509884	0.353349	0.250378	0.657471	0.556099	na	na	na	na
G3Pp	BrraBra021043	0.420584	0.399993	0.545743	0.391342	0.437457	na	na	na	na
G3Pp	BrraBra039863	0.0893396	0	0	0	0	na	na	na	na
G3Pp	BrraBra040164	0.0269206	0	0	0	0.163462	na	na	na	na
G3Pp	CaanLOC107840805	na	na	na	na	na	na	na	na	na
G3Pp	CaanLOC107863442	0.526169	0.466862	0.367141	na	0.524141	na	na	na	na
G3Pp	CaanLOC107872921	0.324249	0.323504	0.428458	na	0.336626	na	na	na	na
G3Pp	CilaCla002345	0.871734	0.698704	0.339756	na	0.420967	0	0	0	0
G3Pp	CilaCla018689	0.303945	0.33567	0.256226	na	0.225121	0	0	0	0
G3Pp	CumeLOC103487391	0	na	0	0	0	na	na	na	na
G3Pp	CumeLOC103504635	0.536585	na	0	0.550478	0.450887	na	na	na	na
G3Pp	CusaCsa1M264580.1	0	0.535209	0	0	0.232574	0	0.484448	0	0
G3Pp	CusaCsa5M172890.1	0.626283	0	0	0.815541	0.379864	0.573113	0.500087	0	0.466705
G3Pp	SolySolyc03g093140.2.1	0.768348	na	0.275819	0.635611	0.373023	na	na	na	na
G3Pp	SolySolyc06g034290.2.1	0.254852	na	0.257361	0.423153	0.138701	na	na	na	na
G3Pp	SolySolyc06g060910.1.1	0.0829702	na	0.0437361	0.22968	0.0628822	na	na	na	na
G3Pp	SolySolyc12g010440.1.1	0.253582	na	0.26726	0.179806	0.116923	na	na	na	na
G3Pp	SotuPGSC0003DMT400020405	0.198807	0.254232	0.190852	0.234745	0.182609	na	na	na	na
G3Pp	SotuPGSC0003DMT400038414	0.47097	0.549982	0.466199	0.502873	0.525896	na	na	na	na
G3Pp	SotuPGSC0003DMT400055595	0.381832	0.310964	0.331727	0.451082	0.215	na	na	na	na
G3Pp	SotuPGSC0003DMT400062093	0.0778923	0.140433	0.223591	0.485337	0.249023	na	na	na	na
PHT1	AmtrERM94886	na	na	na	na	na	na	na	na	na
PHT1	AmtrERM95231	na	na	na	na	na	na	na	na	na
PHT1	AmtrERM95232	na	na	na	na	na	na	na	na	na
PHT1	AmtrERM98564	na	na	na	na	na	na	na	na	na
PHT1	AmtrERM99213	na	na	na	na	na	na	na	na	na
PHT1	AmtrERN01762	na	na	na	na	na	na	na	na	na
PHT1	AmtrERN04021	na	na	na	na	na	na	na	na	na
PHT1	AmtrERN04223	na	na	na	na	na	na	na	na	na
PHT1	AmtrERN13382	na	na	na	na	na	na	na	na	na
PHT1	AmtrERN14595	na	na	na	na	na	na	na	na	na
PHT1	AmtrERN17552	na	na	na	na	na	na	na	na	na
PHT1	AmtrERN17554	na	na	na	na	na	na	na	na	na
PHT1	AmtrERN20133	na	na	na	na	na	na	na	na	na
PHT1	ArthAT1G05030.1	0.427172	0	0.460429	0	0	0.40953	0.41986	0.478174	0.505831
PHT1	ArthAT1G08930.1	0.674479	0.76833	0.934052	0.564233	0.785129	0.832056	0.759414	0.697101	0.700766
PHT1	ArthAT1G30220.1	0	0	0	0	0	0.216261	0.273242	0.267911	0.263246
PHT1	ArthAT1G67300.1	0.866306	0.894424	0.767765	0.678585	0.723542	0.5005	0.50883	0.535821	0.573476
PHT1	ArthAT1G79820.1	0.430271	0.788082	0.571792	0.81174	0.617163	0.501833	0.51083	0.44885	0.464845
PHT1	ArthAT2G18480.1	0	0	0	0	0	0.071976	0.0953016	0.101633	0.08997
PHT1	ArthAT2G20780.1	0.506851	0.634158	0	0.606138	0	0.501166	0.504832	0.354215	0.350217
PHT1	ArthAT2G43330.1	0.40402	0.527654	0	0	0.58943	0.412529	0.427191	0.44985	0.444852
PHT1	ArthAT2G48020.1	0.601007	0.446982	0.462995	0.636793	0	0.630457	0.649117	0.5998	0.579474
PHT1	ArthAT3G05150.1	0	0	0	0.475666	0.628731	0.576141	0.596468	0.196934	0.218927
PHT1	ArthAT3G05160.1	0	0.453077	0.64222	0.57866	0	na	na	na	na
PHT1	ArthAT4G04750.1	0	0	0	0	0	0.0443186	0.0999667	0.400533	0.451849
PHT1	ArthAT4G04760.1	0.468903	0	0	0	0	0.290237	0.374542	0.272576	0.307231
PHT1	ArthAT4G36670.1	0.428044	0	0.715864	0.462261	0	0.373209	0.367877	0.529157	0.574142
PHT1	ArthAT5G16150.1	0.589759	0.653593	0.560112	0.67153	0.605323	0.662113	0.646118	0.708764	0.704432
PHT1	AT1G20860.1_AtPHT1-8	0.44504	0	0	0	0	0.172276	0.588471	0.161946	0.160946
PHT1	AT1G76430.1_AtPHT1-9	0.415959	0	0	0	0	0.279573	0.573142	0.121293	0.161946
PHT1	AT2G32830.1_AtPHT1-5	0	0.448105	0	0	0	0.118294	0.327891	0.147617	0.200267
PHT1	AT2G38940.1_AtPHT1-4	0	0	0	0	0	0.462846	0.827058	0.22126	0.571809
PHT1	AT3G54700.1_AtPHT1-7	0	0	0	0	0	na	na	na	na
PHT1	AT5G43340.1_AtPHT1-6	0	0	0	0	0	0.0526491	0.0573142	0.0609797	0.0609797
PHT1	AT5G43350.1_AtPHT1-1	0.755111	0	0	0	0	na	na	na	na
PHT1	AT5G43360.1_AtPHT1-3	0	0	0	0	0	0.198934	0.376874	0.0283239	0.0243252
PHT1	AT5G43370.1_AtPHT1-2	0	0	0	0	0	0.830723	0.943352	0.161946	0.153615
PHT1	BrolBo1g005490.1	0.552364	0.421344	0.229193	0.299295	0.338033	na	na	na	na
PHT1	BrolBo1g116120.1	0.288985	0.273019	0.218823	0.443702	0.372274	na	na	na	na
PHT1	BrolBo2g089910.1	0.236605	0.409344	0.0789411	0.145643	0.225986	na	na	na	na
PHT1	BrolBo2g119290.1	0	0	0	0	0	na	na	na	na
PHT1	BrolBo2g119320.1	0	0	0	0	0	na	na	na	na
PHT1	BrolBo2g119350.1	0	0	0	0	0	na	na	na	na
PHT1	BrolBo3g010880.1	0.221913	0.67609	0.603007	0.617682	0.60968	na	na	na	na
PHT1	BrolBo3g027080.1	0.391145	0.20379	0.314012	0.302227	0.399921	na	na	na	na
PHT1	BrolBo3g033000.1	0	0	0.0312907	0	0	na	na	na	na
PHT1	BrolBo3g147770.1	0	0.239576	0	0.118636	0.271471	na	na	na	na
PHT1	BrolBo4g019720.1	0	0.384197	0	0.268576	0.183211	na	na	na	na
PHT1	BrolBo4g026830.1	0	0	0	0	0.0663758	na	na	na	na
PHT1	BrolBo4g026840.1	0	0	0	0	0	na	na	na	na
PHT1	BrolBo4g026850.1	0	0	0	0	0	na	na	na	na
PHT1	BrolBo4g119740.1	0	0	0	0.0752568	0	na	na	na	na
PHT1	BrolBo4g187910.1	0	0	0	0.0427304	0.175946	na	na	na	na
PHT1	BrolBo4g194280.1	0.41048	0.50671	0.42919	0.646642	0.504754	na	na	na	na
PHT1	BrolBo5g009360.1	0.322355	0.0381486	0.454901	0.0808153	0.22314	na	na	na	na
PHT1	BrolBo5g030750.1	0	0	0	0	0	na	na	na	na
PHT1	BrolBo6g084900.1	0	0.034462	0	0	0	na	na	na	na
PHT1	BrolBo6g103710.1	0.651507	0.752341	0.519879	0.631087	0.662729	na	na	na	na
PHT1	BrolBo6g120540.1	0	0	0	0	0	na	na	na	na
PHT1	BrolBo7g006020.1	0	0	0	0.11624	0	na	na	na	na
PHT1	BrolBo7g016240.1	0.582718	0.403798	0.442336	0.42112	0.458353	na	na	na	na
PHT1	BrolBo7g065360.1	0	0	0	0	0	na	na	na	na
PHT1	BrolBo7g065370.1	0	0	0	0	0	na	na	na	na
PHT1	BrolBo7g065380.1	0	0	0	0.103136	0	na	na	na	na
PHT1	BrolBo7g095370.1	0	0	0	0	0.323845	na	na	na	na
PHT1	BrolBo7g118090.1	0.0518528	0	0	0.108739	0.0271674	na	na	na	na
PHT1	BrolBo8g058090.1	0.186806	0	0.0332257	0	0.0697924	na	na	na	na
PHT1	BrolBo8g084860.1	0.115785	0	0	0.076409	0	na	na	na	na
PHT1	BrolBo8g112250.1	0.524844	0.30757	0.243718	0.229207	0.184695	na	na	na	na
PHT1	BrolBo9g025960.1	0	0.268056	0	0.309129	0.334669	na	na	na	na
PHT1	BrolBo9g055910.1	0	0	0	0	0	na	na	na	na
PHT1	BrolBo9g059050.1	0	0	0	0	0	na	na	na	na
PHT1	BrolBo9g059100.1	0	0	0	0	0	na	na	na	na
PHT1	BrolBo9g163430.1	0.66557	0.552932	0.738443	0.57297	0.704593	na	na	na	na
PHT1	BrraBra000107	0	0	0	0	0	na	na	na	na
PHT1	BrraBra002001	0.425529	0.337735	0.409004	0.361404	0.396418	na	na	na	na
PHT1	BrraBra003719	0.0858157	0	0	0	0	na	na	na	na
PHT1	BrraBra004216	0.48859	0.489213	0.477179	0.4774	0.486241	na	na	na	na
PHT1	BrraBra004756	0	0.0716606	0.113618	0	0.246021	na	na	na	na
PHT1	BrraBra005069	0	0	0	0	0	na	na	na	na
PHT1	BrraBra005070	0.231477	0.16972	0.223767	0.130988	0.161516	na	na	na	na
PHT1	BrraBra006341	0.296808	0.458032	0.466602	0.435844	0.559572	na	na	na	na
PHT1	BrraBra007090	0.0688562	0	0	0	0	na	na	na	na
PHT1	BrraBra008260	0.303045	0.177811	0.281366	0.310891	0	na	na	na	na
PHT1	BrraBra008640	0.400051	0.514231	0.502262	0.498285	0.546018	na	na	na	na
PHT1	BrraBra009892	0	0	0	0	0	na	na	na	na
PHT1	BrraBra010788	0.0280487	0	0.0670168	0.34501	0.10626	na	na	na	na
PHT1	BrraBra011699	0.359255	0	0	0	0	na	na	na	na
PHT1	BrraBra014798	0	0	0	0	0	na	na	na	na
PHT1	BrraBra015745	0	0	0	0	0	na	na	na	na
PHT1	BrraBra015748	0.279565	0.150628	0.0586602	0.299146	0.193506	na	na	na	na
PHT1	BrraBra016446	0	0	0	0	0	na	na	na	na
PHT1	BrraBra017093	0.307963	0.067805	0.157202	0.200009	0.101422	na	na	na	na
PHT1	BrraBra017275	0	0	0	0	0	na	na	na	na
PHT1	BrraBra017771	0.196307	0.0717924	0.13256	0	0	na	na	na	na
PHT1	BrraBra022925	0.138041	0.0255808	0	0.588873	0.0997048	na	na	na	na
PHT1	BrraBra025850	0	0	0.0345973	0	0	na	na	na	na
PHT1	BrraBra027463	0.0501304	0	0	0	0	na	na	na	na
PHT1	BrraBra027486	0	0	0	0	0	na	na	na	na
PHT1	BrraBra027487	0.566465	0	0	0	0	na	na	na	na
PHT1	BrraBra027488	0	0	0	0	0	na	na	na	na
PHT1	BrraBra029515	0.163227	0.297894	0.366829	0.142084	0.174023	na	na	na	na
PHT1	BrraBra031649	0.537952	0.529673	0.627854	0	0.277203	na	na	na	na
PHT1	BrraBra033673	0	0	0.0350614	0	0	na	na	na	na
PHT1	BrraBra033675	0.027084	0	0	0	0	na	na	na	na
PHT1	BrraBra033676	0.245545	0	0.0356769	0	0.206318	na	na	na	na
PHT1	BrraBra035976	0	0	0	0	0	na	na	na	na
PHT1	BrraBra035977	0.0700756	0	0	0	0	na	na	na	na
PHT1	BrraBra035978	0	0	0	0	0	na	na	na	na
PHT1	BrraBra035981	0	0	0	0	0	na	na	na	na
PHT1	BrraBra037218	0.0521967	0	0	0.137747	0.169148	na	na	na	na
PHT1	BrraBra037555	0.212767	0.3412	0.389058	0.456062	0	na	na	na	na
PHT1	BrraBra037719	0.374246	0.389408	0.389383	0.600852	0.475124	na	na	na	na
PHT1	BrraBra039457	0.228987	0.330008	0.431343	0.144596	0.256006	na	na	na	na
PHT1	CaanLOC107842311	0	0	0	na	0	na	na	na	na
PHT1	CaanLOC107854951	0.0846133	0.101085	0	na	0.0359994	na	na	na	na
PHT1	CaanLOC107854959	0.436423	0.417497	0.301313	na	0.416186	na	na	na	na
PHT1	CaanLOC107856272	0.3188	0.0863853	0.0849099	na	0.0143113	na	na	na	na
PHT1	CaanLOC107860061	0.369381	0.547151	0.298138	na	0.547208	na	na	na	na
PHT1	CaanLOC107861276	0.186947	0.555414	1	na	0.617337	na	na	na	na
PHT1	CaanLOC107863526	0.719965	0.590099	0.419699	na	0.698118	na	na	na	na
PHT1	CaanLOC107864586	0.575313	0.63123	0.459488	na	0.606128	na	na	na	na
PHT1	CaanLOC107866602	0.436423	0.417497	0.301313	na	0.416186	na	na	na	na
PHT1	CaanLOC107866766	na	na	na	na	na	na	na	na	na
PHT1	CaanLOC107866783	na	na	na	na	na	na	na	na	na
PHT1	CaanLOC107868451	0.0880416	0.259632	0.118659	na	0.0112536	na	na	na	na
PHT1	CaanLOC107875069	0.552218	0.617414	0.520794	na	0.644184	na	na	na	na
PHT1	CaanLOC107875070	0.959513	0.95419	0.831892	na	0.900006	na	na	na	na
PHT1	CaanLOC107875738	na	na	na	na	na	na	na	na	na
PHT1	CaanLOC107878000	0.642253	0.700449	0.0794869	na	0.373599	na	na	na	na
PHT1	CilaCla004092	0.512131	0.57624	0.513286	na	0.694393	0	0	0	0
PHT1	CilaCla004225	0	0	0	na	0	0	0	0	0
PHT1	CilaCla005963	0.18899	0.0110742	0	na	0	0	0.88813	0	0
PHT1	CilaCla005984	0.18899	0.0110742	0	na	0	0	1	0	0
PHT1	CilaCla007583	0.354258	0.311482	0.128471	na	0	0	0	0	0
PHT1	CilaCla009601	0.355211	0.303438	0.421811	na	0.124054	0	0	0	0
PHT1	CilaCla010639	0.132356	0.0766674	0.109496	na	0.0204225	0	0	0	0
PHT1	CilaCla010884	0.470805	0.46062	0.620674	na	0.534318	0	0	0	0.762197
PHT1	CilaCla013571	0.346079	0.414341	0.3196	na	0.0450297	0	0	0	0
PHT1	CilaCla013958	0	0	0	na	0.00293753	0	0	0	0
PHT1	CilaCla015941	0.496771	0.43539	0.550429	na	0.0336798	0	0	0	0
PHT1	CilaCla015946	0.0092134	0.00419713	0	na	0	0	0	0	0
PHT1	CilaCla015947	0.788395	0.58538	0.646008	na	0.304299	0	0	0	0
PHT1	CilaCla015950	0.664425	0.433905	0.692158	na	0	0	0	0	0
PHT1	CilaCla016766	0.0515463	0.068869	0.0757419	na	0.0359481	0	0	0	0
PHT1	CilaCla019564	0.235988	0.31417	0.198475	na	0.125448	0	0	0	0
PHT1	CilaCla019566	0.235988	0.31417	0.198475	na	0.125448	0	0	0	0
PHT1	CilaCla021522	0.30855	0.392262	0.450514	na	0	0	0	0	0
PHT1	CilaCla021523	0.00963138	0	0	na	0	0	0	0	0
PHT1	CilaCla023473	0.27344	0.288159	0.0096884	na	0.0523508	0	0	0	0
PHT1	CumeLOC103483596	0.412698	na	0	0.426263	0	na	na	na	na
PHT1	CumeLOC103483597	0.509187	na	0	0	0	na	na	na	na
PHT1	CumeLOC103484218	0	na	0	0	0	na	na	na	na
PHT1	CumeLOC103484539	0	na	0	0	0	na	na	na	na
PHT1	CumeLOC103485033	0	na	0	0	0	na	na	na	na
PHT1	CumeLOC103487378	0	na	0	0	0	na	na	na	na
PHT1	CumeLOC103487832	0	na	0.418933	0	0	na	na	na	na
PHT1	CumeLOC103488635	0	na	0	0	0	na	na	na	na
PHT1	CumeLOC103490066	0	na	0	0	0	na	na	na	na
PHT1	CumeLOC103490506	0.471718	na	0	0	0	na	na	na	na
PHT1	CumeLOC103493845	0	na	0	0	0	na	na	na	na
PHT1	CumeLOC103494583	0	na	0	0	0	na	na	na	na
PHT1	CumeLOC103497958	0	na	0	0	0	na	na	na	na
PHT1	CumeLOC103501027	0	na	0	0.436188	0	na	na	na	na
PHT1	CumeLOC103501559	0	na	0	0	0	na	na	na	na
PHT1	CusaCsa1M025940.1	0	0	0	0.60135	0.264971	0	0	0	0
PHT1	CusaCsa1M248110.1	0	0	0	0	0	0	0	0	0
PHT1	CusaCsa1M266170.1	0	0	0	0	0.247072	0	0	0	0
PHT1	CusaCsa1M696460.1	0	0	0	0.443127	0	0	0	0	0
PHT1	CusaCsa2M002510.1	0	0	0	0	0	0	0	0	0
PHT1	CusaCsa2M175170.1	0	0	0	0	0	0	0	0	0
PHT1	CusaCsa3M135080.1	0	0	0	0	0	0	0	0	0
PHT1	CusaCsa3M135100.1	0	0	0	0	0	0	0	0	0
PHT1	CusaCsa3M357080.1	0	0	0	0	0	0	0	0	0
PHT1	CusaCsa4M011730.1	0	0	0	0.74779	0	0	0	0	0
PHT1	CusaCsa4M664440.1	0	0	0	0	0	0	0	0	0
PHT1	CusaCsa6M040590.1	0	0	0	0	0	0	0	0	0
PHT1	CusaCsa6M128600.1	0	0	0	0.552444	0.416677	0.527387	0	0	0
PHT1	CusaCsa6M517160.1	0	0	0	0	0	0	0	0	0
PHT1	CusaCsa7M253810.1	0	0.55747	0	0	0	0	0	0	0
PHT1	CusaCsa7M253820.1	0.718592	0	0	0.4698	0	0	0.580726	0	0
PHT1	SolySolyc02g062860.2.1	0.0171548	na	0.00882028	0.128689	0.00882028	na	na	na	na
PHT1	SolySolyc02g062870.2.1	0.0157972	na	0.00810457	0.124092	0.00810457	na	na	na	na
PHT1	SolySolyc02g062890.1.1	0.280755	na	0.199875	0.00520741	0.0102416	na	na	na	na
PHT1	SolySolyc03g005530.1.1	0.669471	na	0	0.00447437	0.00447437	na	na	na	na
PHT1	SolySolyc03g005560.1.1	0.669643	na	0	0.00447437	0.00447437	na	na	na	na
PHT1	SolySolyc04g074070.1.1	0.00520741	na	0.0593442	0.0144273	0.0385457	na	na	na	na
PHT1	SolySolyc06g034200.1.1	0.0185003	na	0	0	0	na	na	na	na
PHT1	SolySolyc06g051850.1.1	0	na	0	0.00447437	0	na	na	na	na
PHT1	SolySolyc06g051860.1.1	0.00953262	na	0	0.0771732	0.0697195	na	na	na	na
PHT1	SolySolyc06g073420.2.1	0.343858	na	0.359424	0.377714	0.289163	na	na	na	na
PHT1	SolySolyc07g020790.2.1	0.262659	na	0.326331	0.381535	0.503317	na	na	na	na
PHT1	SolySolyc08g048290.2.1	0.0123489	na	0.167305	0.366443	0.316556	na	na	na	na
PHT1	SolySolyc09g066410.1.1	0.240411	na	0	0.00882028	0.00447437	na	na	na	na
PHT1	SolySolyc09g090070.1.1	0.772101	na	0.452559	0.47996	0.335431	na	na	na	na
PHT1	SolySolyc09g090080.1.1	0.362284	na	0.159857	0.121061	0.00447437	na	na	na	na
PHT1	SolySolyc12g010690.1.1	0.402583	na	0.2716	0.191567	0.22202	na	na	na	na
PHT1	SolySolyc12g099070.1.1	0.0130449	na	0.0123489	0.514972	0.0164775	na	na	na	na
PHT1	SotuPGSC0003DMT400006059	0	0	0	0	0.0323718	na	na	na	na
PHT1	SotuPGSC0003DMT400006063	0	0.0282633	0	0	0.0181119	na	na	na	na
PHT1	SotuPGSC0003DMT400011287	0	0	0.0211027	0.353906	0	na	na	na	na
PHT1	SotuPGSC0003DMT400011738	0.160314	0.0272379	0.0256427	0.738451	0.00897637	na	na	na	na
PHT1	SotuPGSC0003DMT400016373	0.0985173	0.207149	0.0688508	0.12649	0.268959	na	na	na	na
PHT1	SotuPGSC0003DMT400018898	0.118475	0	0.0300417	0.663039	0.0110464	na	na	na	na
PHT1	SotuPGSC0003DMT400020339	0.341308	0.24376	0.233475	0.245429	0.317043	na	na	na	na
PHT1	SotuPGSC0003DMT400022304	0.397406	0.463774	0.402887	0.400279	0.33391	na	na	na	na
PHT1	SotuPGSC0003DMT400025887	0.0449303	0.0561224	0.159196	0.0680933	0.013464	na	na	na	na
PHT1	SotuPGSC0003DMT400031215	0.188727	0.179941	0.161659	0.143594	0.099562	na	na	na	na
PHT1	SotuPGSC0003DMT400031233	0.318621	0.299817	0.310063	0.336045	0.242302	na	na	na	na
PHT1	SotuPGSC0003DMT400034874	0.0262048	0	0	0.00881525	0	na	na	na	na
PHT1	SotuPGSC0003DMT400034988	0.025228	0	0	0.00846767	0	na	na	na	na
PHT1	SotuPGSC0003DMT400039994	0.0702379	0.0151791	0.0790211	0.114241	0.0126689	na	na	na	na
PHT1	SotuPGSC0003DMT400039995	0	0	0	0.49641	0.00142709	na	na	na	na
PHT1	SotuPGSC0003DMT400044368	0.187258	0.0410109	0.0269105	0.0151874	0.0032173	na	na	na	na
PHT1	SotuPGSC0003DMT400044370	na	na	na	na	na	na	na	na	na
PHT1	SotuPGSC0003DMT400069472	0.409549	0.459043	0.393609	0.418205	0.293401	na	na	na	na
PHT2	AmtrERN13785	na	na	na	na	na	na	na	na	na
PHT2	AT3G26570.1_AtPHT2-1	0	0.586656	0.649353	0.604433	0	0.318894	0.384872	0.794735	0.770077
PHT2	BrolBo7g082720.1	0.226191	0.837022	0.295958	0.789844	0.699556	na	na	na	na
PHT2	BrolBo9g007960.1	0	0.709569	0.191725	0.747445	0.620334	na	na	na	na
PHT2	BrraBra025212	0.274668	0.371445	0.563223	0.645026	0.430936	na	na	na	na
PHT2	BrraBra034242	0	0.433831	0.603518	0.70811	0.455234	na	na	na	na
PHT2	CaanLOC107854193	0.499251	0.42287	0.0279	na	0.194471	na	na	na	na
PHT2	CilaCla010044	0.298285	0.437252	0.723053	na	0.265764	0	0	0	0
PHT2	CumeLOC103488971	0	na	0	0.337912	0	na	na	na	na
PHT2	CusaCsa5M598640.1	0	0	0	0.424518	0	0	0	0.438697	0
PHT2	SolySolyc05g013510.2.1	0.0231177	na	0.595316	0.509584	0.280873	na	na	na	na
PHT2	SotuPGSC0003DMT400047869	0.0665575	0.530317	0.7075	0.466268	0.320215	na	na	na	na
PHT3	AmtrERN06194	na	na	na	na	na	na	na	na	na
PHT3	AmtrERN06915	na	na	na	na	na	na	na	na	na
PHT3	AmtrERN17111	na	na	na	na	na	na	na	na	na
PHT3	AT2G17270.1_AtPHT3-3	0	0	0	0	0	0.342886	0.353882	0.306231	0.28124
PHT3	AT3G48850.1_AtPHT3-2	0	0	0	0	0	0.218927	0.304565	0.358547	0.276241
PHT3	AT5G14040.1_AtPHT3-1	0.881812	0.806779	0.783222	0.907791	0	0.817727	0.842053	0.766078	0.75075
PHT3	BrolBo2g011650.1	0.861003	0.90319	1	0.9282	0.999526	na	na	na	na
PHT3	BrolBo3g009570.1	0.323507	0.240725	0.191475	0.325922	0.309861	na	na	na	na
PHT3	BrolBo3g092300.1	0.275398	0.35245	0.128645	0.467239	0.154535	na	na	na	na
PHT3	BrolBo3g111000.1	0	0	0	0	0.0381665	na	na	na	na
PHT3	BrolBo9g166210.1	0.429365	0.654844	0.681067	0.721369	0.624035	na	na	na	na
PHT3	BrraBra006234	0.547802	0.547087	0.524927	0.478239	0.610055	na	na	na	na
PHT3	BrraBra008784	0.585826	0.610128	0.675364	0.55984	0.554281	na	na	na	na
PHT3	BrraBra009654	0.245356	0.25443	0.3949	0.570415	0.462402	na	na	na	na
PHT3	BrraBra019570	0.0897247	0.0646418	0.137187	0	0	na	na	na	na
PHT3	BrraBra023446	0.713809	0.745376	0.813127	0.628864	0.773481	na	na	na	na
PHT3	CaanLOC107860811	na	na	na	na	na	na	na	na	na
PHT3	CaanLOC107862862	0	0.286865	0.51493	na	0.182192	na	na	na	na
PHT3	CaanLOC107868267	0.100546	0.231865	0.556799	na	0.221696	na	na	na	na
PHT3	CaanLOC107875824	na	na	na	na	na	na	na	na	na
PHT3	CilaCla003226	0.332164	0.189754	0.199308	na	0.0383741	0	0	0	0
PHT3	CilaCla005921	0.773556	0.696597	0.664796	na	0.828899	0	0	0	0
PHT3	CilaCla015736	0.263215	0.311917	0.388422	na	0.138245	0	0	0	0
PHT3	CilaCla019313	0.0586096	0.0937895	0.0811189	na	0.0268948	0	0	0	0
PHT3	CumeLOC103491725	0	na	0	0	0	na	na	na	na
PHT3	CumeLOC103492574	0	na	0	0.432689	0	na	na	na	na
PHT3	CumeLOC103502287	0	na	0	0	0	na	na	na	na
PHT3	CumeLOC103503205	0.595766	na	0	0.634899	0	na	na	na	na
PHT3	CusaCsa1M000680.1	0	0	0	0	0	0	0	0	0
PHT3	CusaCsa5M457760.1	0.608232	0.566122	0.803418	0.732519	0.626564	0.871181	1	0.604674	0.680593
PHT3	CusaCsa7M025740.1	0.505827	0	0	0	0	0	0	0	0
PHT3	SolySolyc02g094470.2.1	0.802798	na	0.649611	0.731753	0.793317	na	na	na	na
PHT3	SolySolyc03g032030.2.1	0.267906	na	0.189633	0.204453	0.230012	na	na	na	na
PHT3	SolySolyc03g097840.2.1	0.408758	na	0.237917	0.1523	0.0663395	na	na	na	na
PHT3	SolySolyc06g072510.2.1	0.0171548	na	0.0256943	0.182096	0.00520741	na	na	na	na
PHT3	SotuPGSC0003DMT400038023	0.166589	0.319864	0.481659	0.416819	0.150079	na	na	na	na
PHT3	SotuPGSC0003DMT400048076	0.197537	0.181342	0.13183	0.200636	0.159629	na	na	na	na
PHT3	SotuPGSC0003DMT400052032	0.752343	0.864312	0.766623	0.865529	0.788039	na	na	na	na
PHT3	SotuPGSC0003DMT400069570	0.0772907	0.134247	0.1447	0.569501	0.0249592	na	na	na	na
PHT4	AmtrERM94990	na	na	na	na	na	na	na	na	na
PHT4	AmtrERN09673	na	na	na	na	na	na	na	na	na
PHT4	AmtrERN09677	na	na	na	na	na	na	na	na	na
PHT4	AmtrERN09721	na	na	na	na	na	na	na	na	na
PHT4	AmtrERN12592	na	na	na	na	na	na	na	na	na
PHT4	AmtrERN14304	na	na	na	na	na	na	na	na	na
PHT4	AT2G29650.1_AtPHT4-1	0	0.605461	0.720262	0.466444	0	0.25125	0.240586	0.77141	0.774075
PHT4	AT2G38060.1_AtPHT4-2	0	0.451236	0	0	0	0.349217	0.391203	0.211929	0.211263
PHT4	AT3G46980.1_AtPHT4-3	0.519545	0.434442	0.622715	0	0	0.320893	0.347551	0.439853	0.43019
PHT4	AT4G00370.1_AtPHT4-4	0	0.413842	0.60095	0	0.581975	0.445851	0.46018	0.738754	0.740087
PHT4	AT5G20380.1_AtPHT4-5	0.592237	0	0.673027	0	0	0.34122	0.341886	0.618127	0.622792
PHT4	AT5G44370.1_AtPHT4-6	0	0	0	0	0	0.440853	0.456514	0.384872	0.378874
PHT4	BrolBo2g021830.1	0.502184	0.527473	0.545492	0.636687	0.552443	na	na	na	na
PHT4	BrolBo3g054800.1	0.270183	0.408168	0.341435	0.474171	0.413175	na	na	na	na
PHT4	BrolBo3g134110.1	0.261514	0.417644	0.37868	0.352444	0.407266	na	na	na	na
PHT4	BrolBo4g061270.1	0	0.442397	0.135833	0.467631	0.394334	na	na	na	na
PHT4	BrolBo4g187360.1	0	0.0369324	0.119348	0.078549	0.0685318	na	na	na	na
PHT4	BrolBo7g067430.1	0.224421	0.211706	0.345959	0.206743	0.280608	na	na	na	na
PHT4	BrolBo9g002290.1	0	0.302357	0.236195	0.279339	0.250232	na	na	na	na
PHT4	BrraBra000976	0.231477	0.241916	0.436274	0.200009	0.368971	na	na	na	na
PHT4	BrraBra017141	0.175312	0	0.0903465	0	0.270212	na	na	na	na
PHT4	BrraBra018179	0.33038	0.328686	0.389058	0.248497	0.309518	na	na	na	na
PHT4	BrraBra018370	0.185171	0.357901	0.57695	0.567586	0.314485	na	na	na	na
PHT4	BrraBra020103	0.198361	0.22749	0.492795	0.348481	0.393539	na	na	na	na
PHT4	BrraBra033741	0.261215	0.294418	0.301178	0.314929	0.340758	na	na	na	na
PHT4	BrraBra037337	0.128304	0.454007	0.63719	0.375577	0.521173	na	na	na	na
PHT4	CaanLOC107839198	0.979196	0.853572	0.793045	na	0.955403	na	na	na	na
PHT4	CaanLOC107842381	0	0	0	na	0	na	na	na	na
PHT4	CaanLOC107842785	0	0	0	na	0	na	na	na	na
PHT4	CaanLOC107845204	0.337292	0.421974	0.325589	na	0.508639	na	na	na	na
PHT4	CaanLOC107850295	na	na	na	na	na	na	na	na	na
PHT4	CaanLOC107854924	0.979196	0.853572	0.793045	na	0.955403	na	na	na	na
PHT4	CaanLOC107857112	0.337292	0.421974	0.325589	na	0.508639	na	na	na	na
PHT4	CilaCla001111	0.428126	0.467472	0.35908	na	0.453306	0	0	0	0
PHT4	CilaCla008175	0.231217	0.554751	0.817165	na	0.170129	0	0	0	0
PHT4	CilaCla008189	0.60189	0.512284	0.501589	na	0.597454	0	0	0	0
PHT4	CilaCla016671	0.352984	0.335548	0.463169	na	0.445418	0	0	0	0
PHT4	CilaCla017962	0.425951	0.11105	0.145552	na	1	0	0	0	0
PHT4	CilaCla021232	0.242109	0.331663	0.618347	na	0.333608	0	0	0	0
PHT4	CumeLOC103483268	0.442174	na	0	0.405043	0.384172	na	na	na	na
PHT4	CumeLOC103486325	0	na	0	0	0	na	na	na	na
PHT4	CumeLOC103495770	0	na	0	0	0	na	na	na	na
PHT4	CumeLOC103496964	0	na	0	0	0	na	na	na	na
PHT4	CumeLOC103497091	0	na	0	0	0	na	na	na	na
PHT4	CumeLOC103497101	0	na	0	0	0	na	na	na	na
PHT4	CusaCsa1M528480.1	0	0.55756	0	0	0.48266	0	0	0	0
PHT4	CusaCsa1M528610.1	0	0	0.767127	0	0.309061	0	0	0	0
PHT4	CusaCsa2M008140.1	0	0	0	0.454527	0	0	0.476106	0.443391	0
PHT4	CusaCsa3M122330.1	0	0	0	0.576476	0	0	0	0	0
PHT4	CusaCsa3M732520.1	0	0	0.668642	0	0	0	0	0	0
PHT4	CusaCsa4M107370.1	0	0	0	0.546689	0	0	0	0	0.449191
PHT4	SolySolyc01g094720.2.1	0.257085	na	0.526566	0.509374	0.481037	na	na	na	na
PHT4	SolySolyc07g007560.2.1	0.148091	na	0.433516	0.512456	0.173444	na	na	na	na
PHT4	SolySolyc09g013150.2.1	0.455238	na	0.0337777	0.0931218	0.256807	na	na	na	na
PHT4	SolySolyc09g031700.2.1	0.33813	na	0.362974	0.328074	0.328247	na	na	na	na
PHT4	SolySolyc09g031750.2.1	0.296916	na	0.585596	0.505103	0.406246	na	na	na	na
PHT4	SolySolyc12g100130.1.1	0.438402	na	0.314295	0.295419	0.324657	na	na	na	na
PHT4	SotuPGSC0003DMT400000154	0.301444	0.461335	0.634412	0.458062	0.552601	na	na	na	na
PHT4	SotuPGSC0003DMT400052347	0.125048	0.260932	0.0486905	0.629459	0.266678	na	na	na	na
PHT4	SotuPGSC0003DMT400053793	0.374961	0.477246	0.601265	0.407124	0.333424	na	na	na	na
PHT4	SotuPGSC0003DMT400061289	0.327939	0.345064	0.321286	0.353343	0.335005	na	na	na	na
PHT4	SotuPGSC0003DMT400078838	0.222538	0.332289	0.442419	0.385525	0.290494	na	na	na	na
pPT	AmtrERM99296	na	na	na	na	na	na	na	na	na
pPT	AmtrERM99978	na	na	na	na	na	na	na	na	na
pPT	AmtrERN02362	na	na	na	na	na	na	na	na	na
pPT	AmtrERN04911	na	na	na	na	na	na	na	na	na
pPT	AmtrERN13432	na	na	na	na	na	na	na	na	na
pPT	AmtrERN14049	na	na	na	na	na	na	na	na	na
pPT	AmtrERN15705	na	na	na	na	na	na	na	na	na
pPT	AmtrERN19489	na	na	na	na	na	na	na	na	na
pPT	AmtrERN19519	na	na	na	na	na	na	na	na	na
pPT	AmtrERN20669	na	na	na	na	na	na	na	na	na
pPT	ArthAT1G06470.1	0.592713	0.656562	0.673521	0.456055	0.608393	0.51083	0.514495	0.503499	0.513829
pPT	ArthAT1G12500.1	0.621576	0.775862	0.483042	0.65746	0.74873	0.506498	0.509164	0.494502	0.507831
pPT	ArthAT1G21870.1	0	0	0	0	0	0.0623126	0.0896368	0.0686438	0.0483172
pPT	ArthAT1G77610.1	0.620168	0.46538	0.590399	0.702226	0.635935	0.587138	0.601799	0.534489	0.53149
pPT	ArthAT2G25520.1	0.835051	0.801702	0.837912	0.661658	0.752961	0.741753	0.752416	0.674109	0.656115
pPT	ArthAT3G10290.1	0	0	0	0	0	na	na	na	na
pPT	ArthAT3G11320.1	0.661768	0.715709	0.65066	0	0	0.541153	0.566478	0.373875	0.35988
pPT	ArthAT3G17430.1	0.427559	0.444652	0.568946	0.461769	0	0.534155	0.553815	0.477174	0.476175
pPT	ArthAT4G32390.1	0.818503	0.724679	0.74173	0.706768	0.640447	0.657114	0.671443	0.627791	0.608797
pPT	ArthAT5G04160.1	0	0.754353	0	0.690086	0	0.523159	0.546818	0.536155	0.545818
pPT	ArthAT5G05820.1	0.438204	0.563334	0	0.472567	0.736783	0.51083	0.525492	0.483172	0.491503
pPT	ArthAT5G11230.1	0	0	0	0	0	0.505498	0.524492	0.327557	0.330223
pPT	ArthAT5G25400.1	0	0	0	0	0	0.00499833	0	0.017994	0.0146618
pPT	AT1G61800.1_AtGPT2	0	0	0	0	0	0.0619793	0.0699767	0.494169	0.509164
pPT	AT3G01550.1_AtPPT2	0	0	0	0	0.646462	0.0669777	0.0766411	0.639787	0.603132
pPT	AT5G17630.1_AtXPT	0.549968	0	0.69522	0.476859	0	0.617461	0.624459	0.617461	0.6008
pPT	AT5G33320.1_AtPPT1	0.766174	0.76279	0.470561	0.755969	0	na	na	na	na
pPT	AT5G46110.1_AtTPT	0	0.838636	1	0.770473	0.851899	0.37954	0.360546	0.995002	1
pPT	AT5G54800.1_AtGPT1	0.833573	0	0.645279	0.581692	0	0.71143	0.733422	0.552816	0.58947
pPT	BrolBo00763s090.1	0.398009	0.390829	0.513166	0.471745	0.386132	na	na	na	na
pPT	BrolBo1g010490.1	0.845565	0.920075	0.905008	0.783925	0.778759	na	na	na	na
pPT	BrolBo1g144010.1	0.528088	0.568406	0.411178	0.464674	0.473964	na	na	na	na
pPT	BrolBo2g041470.1	0.723764	0.657959	0.524941	0.789366	0.589452	na	na	na	na
pPT	BrolBo2g129790.1	0.0595608	0.889222	0.533851	0.836398	0.857051	na	na	na	na
pPT	BrolBo2g158690.1	0	0	0	0	0	na	na	na	na
pPT	BrolBo3g003510.1	0.323545	0.288605	0.368468	0.192356	0.280916	na	na	na	na
pPT	BrolBo3g006950.1	0.355324	0.583346	0.225359	0.343153	0.655624	na	na	na	na
pPT	BrolBo3g021860.1	0.188124	0.151326	0.0967324	0.223671	0.184025	na	na	na	na
pPT	BrolBo3g055100.1	0.591246	0.505896	0.56536	0.664577	0.489796	na	na	na	na
pPT	BrolBo3g064100.1	0.598739	0.617039	0.506461	0.615382	0.519788	na	na	na	na
pPT	BrolBo5g007540.1	0.467875	0.470684	0.437845	0.431034	0.3891	na	na	na	na
pPT	BrolBo5g016830.1	0.211058	0.359112	0.385293	0.170267	0.340253	na	na	na	na
pPT	BrolBo5g136660.1	0.903861	0.689585	0.409021	0.499371	0.438651	na	na	na	na
pPT	BrolBo5g137630.1	0	0	0	0	0	na	na	na	na
pPT	BrolBo7g074030.1	0.289342	0.850637	0.745344	0.5989	0.776284	na	na	na	na
pPT	BrolBo7g095990.1	0	0	0	0.112025	0.0405874	na	na	na	na
pPT	BrolBo8g007150.1	0.140782	0.217533	0.213416	0	0.17681	na	na	na	na
pPT	BrolBo8g030830.1	0.850492	0.729478	0.78075	0.678913	0.717332	na	na	na	na
pPT	BrolBo8g064840.1	0.382675	0.629669	0.448547	0.535205	0.658686	na	na	na	na
pPT	BrolBo8g071120.1	0	0	0	0	0	na	na	na	na
pPT	BrolBo8g099160.1	0.858336	0.851379	0.814054	0.722622	0.764061	na	na	na	na
pPT	BrolBo8g108840.1	0.686238	0.0782959	0.247199	0.189709	0.400708	na	na	na	na
pPT	BrolBo9g118840.1	0.40876	0.314068	0.263506	0.41744	0.323614	na	na	na	na
pPT	BrolBo9g160030.1	0.615015	0.558625	0.626472	0.585053	0.6207	na	na	na	na
pPT	BrolBo9g171460.1	0.975851	0.805912	0.702678	0.783073	0.901787	na	na	na	na
pPT	BrolBo9g176870.1	0.0839235	0.345228	0.333855	0.0744482	0.204195	na	na	na	na
pPT	BrolBo9g181360.1	0.352906	0.699008	0.694346	0.581906	0.700388	na	na	na	na
pPT	BrraBra001003	0.0379081	0.334381	0.508616	0.571752	0.13392	na	na	na	na
pPT	BrraBra002955	0.636118	0.432343	0.413317	0.449124	0.522808	na	na	na	na
pPT	BrraBra003677	0.370762	0.442507	0.423144	0.356668	0.602912	na	na	na	na
pPT	BrraBra005868	0.454802	0.419142	0.469216	0.197082	0.377324	na	na	na	na
pPT	BrraBra006092	0.176419	0.0411105	0.0544003	0.311175	0.585799	na	na	na	na
pPT	BrraBra007795	0.738358	0.763947	0.788934	0.640611	0.744837	na	na	na	na
pPT	BrraBra008981	0.816969	0.665958	0.548221	0.679143	1	na	na	na	na
pPT	BrraBra009137	0.257541	0.371913	0.372427	0.333871	0.418775	na	na	na	na
pPT	BrraBra009481	0.561994	0.674521	0.627293	0.609369	0.744496	na	na	na	na
pPT	BrraBra009838	0	0	0	0	0.144756	na	na	na	na
pPT	BrraBra011343	0.919121	0.917647	0.906728	0.914454	0.866402	na	na	na	na
pPT	BrraBra013962	0.489591	0.495432	0.463229	0.439567	0.540152	na	na	na	na
pPT	BrraBra015502	0.328141	0.290202	0.339158	0.503683	0.353674	na	na	na	na
pPT	BrraBra015662	0.58765	0.611902	0.583491	0.587024	0.804536	na	na	na	na
pPT	BrraBra016403	0	0	0	0	0.333757	na	na	na	na
pPT	BrraBra016769	0.612575	0.574116	0.587076	0.441109	0.370895	na	na	na	na
pPT	BrraBra019771	0.55075	0.56038	0.529987	0.254572	0	na	na	na	na
pPT	BrraBra020498	0	0	0	0	0	na	na	na	na
pPT	BrraBra021246	0.410743	0.345067	0.338829	0.250035	0.320298	na	na	na	na
pPT	BrraBra022019	0.201469	0.671247	0.858532	0.741978	0.810136	na	na	na	na
pPT	BrraBra022745	0.606949	0.386936	0.412427	0.535181	0.508312	na	na	na	na
pPT	BrraBra025037	0.108625	0.576675	0.956197	0.552774	0.483959	na	na	na	na
pPT	BrraBra029005	0.505141	0.339526	0.236598	0.38715	0.247763	na	na	na	na
pPT	BrraBra029828	0.308031	0.398652	0.549585	0.131033	0.386746	na	na	na	na
pPT	BrraBra030654	0.438976	0.40761	0.477648	0.281197	0.122988	na	na	na	na
pPT	BrraBra031393	0.385265	0.964227	0.964758	0.779991	0.574731	na	na	na	na
pPT	BrraBra031772	0.702017	0.657231	0.628791	0.431169	0.709012	na	na	na	na
pPT	BrraBra034102	0.548806	0.622078	0.555448	0.549764	0.602964	na	na	na	na
pPT	BrraBra034256	0.282108	0.429636	0.254938	0.313545	0.145093	na	na	na	na
pPT	BrraBra034851	0.546509	0.471764	0.523935	0.426949	0.461206	na	na	na	na
pPT	BrraBra038952	0.836641	0.806555	0.799237	0.560822	0.724236	na	na	na	na
pPT	CaanLOC107841781	0	0	0	na	0.13994	na	na	na	na
pPT	CaanLOC107843601	0.489392	0.469155	0.446907	na	0.508669	na	na	na	na
pPT	CaanLOC107843842	0	0.07836	0.0396127	na	0.0862383	na	na	na	na
pPT	CaanLOC107843907	na	na	na	na	na	na	na	na	na
pPT	CaanLOC107845452	0	0	0.260077	na	0.108914	na	na	na	na
pPT	CaanLOC107845459	0.449883	0.518247	0.496076	na	0.565027	na	na	na	na
pPT	CaanLOC107852042	0.41027	0.589168	0.68548	na	0.607938	na	na	na	na
pPT	CaanLOC107854127	0	0	0	na	0.13994	na	na	na	na
pPT	CaanLOC107855662	0.454829	0.566543	0.330932	na	0.341577	na	na	na	na
pPT	CaanLOC107856309	0.0295658	0	0.059199	na	0.102023	na	na	na	na
pPT	CaanLOC107858756	0.467964	0.434851	0.376397	na	0.487719	na	na	na	na
pPT	CaanLOC107862531	0.561754	0.486559	0.472233	na	0.658248	na	na	na	na
pPT	CaanLOC107864030	0.202104	0.288284	0.391967	na	0.146907	na	na	na	na
pPT	CaanLOC107866962	0	0	0	na	0.0257939	na	na	na	na
pPT	CaanLOC107870029	0.210813	0.212144	0.0773289	na	0.252481	na	na	na	na
pPT	CaanLOC107871089	0.534393	0.588902	0.083122	na	0.251041	na	na	na	na
pPT	CaanLOC107872849	0	0	0	na	0.0069546	na	na	na	na
pPT	CaanLOC107872986	0.546874	0.496649	0.336927	na	0.510775	na	na	na	na
pPT	CaanLOC107878459	0.493781	0.531369	0.342836	na	0.461547	na	na	na	na
pPT	CilaCla000394	0.330012	0.28433	0.41739	na	0.349214	0	0	0	0
pPT	CilaCla001160	0.275775	0.246856	0.18372	na	0.162096	0	0	0	0.828061
pPT	CilaCla002929	0.26666	0.251435	0.26957	na	0.262417	0	0	0	0
pPT	CilaCla003259	0.216707	0.387262	0.252877	na	0.227402	0	0	0	0
pPT	CilaCla004182	0.809651	0.767502	0.474005	na	0.765596	0	0	0	0
pPT	CilaCla004318	0.519798	0.586378	0.374757	na	0.587481	0	0	0	0
pPT	CilaCla005292	0.569051	0.406919	0.244361	na	0.783241	0	0	0	0
pPT	CilaCla006571	0.511645	0.416293	0.345398	na	0.270778	0	0	0	0
pPT	CilaCla009644	0.290918	0.494346	0.982085	na	0.502683	0	0	0.810185	0
pPT	CilaCla011517	0.574221	0.408635	0.332439	na	0.42117	0	0	0	0
pPT	CilaCla014464	0.669552	0.605325	0.234774	na	0.40459	0	0	0	0
pPT	CilaCla020964	0.542486	0.405601	0.297537	na	0.564472	0	0	0	0
pPT	CilaCla021335	0.508651	0.380281	0.506062	na	0.510289	0	0	0	0
pPT	CilaCla023163	0.529899	0.448926	0.525906	na	0.53388	0	0	0	0
pPT	CumeLOC103482678	1	na	0.648567	0.464089	0.737355	na	na	na	na
pPT	CumeLOC103483381	0	na	0.457141	0	0.438753	na	na	na	na
pPT	CumeLOC103483570	0	na	0	0.357185	0.490724	na	na	na	na
pPT	CumeLOC103484496	0.484059	na	0.674114	0.646557	0.476468	na	na	na	na
pPT	CumeLOC103484598	0	na	0	0	0	na	na	na	na
pPT	CumeLOC103485548	0.435319	na	0	0	0	na	na	na	na
pPT	CumeLOC103486941	0	na	0	0	0	na	na	na	na
pPT	CumeLOC103487582	0.489598	na	0	0.533727	0.43086	na	na	na	na
pPT	CumeLOC103489180	0	na	0	0	0	na	na	na	na
pPT	CumeLOC103490954	0	na	0	0	0	na	na	na	na
pPT	CumeLOC103492979	0	na	0.445855	0	0.429154	na	na	na	na
pPT	CumeLOC103494919	0	na	0	0	0	na	na	na	na
pPT	CumeLOC103498084	0	na	0.500607	0	0	na	na	na	na
pPT	CumeLOC103501411	0.485074	na	0	0.351657	0	na	na	na	na
pPT	CumeLOC103501600	0	na	0	0	0	na	na	na	na
pPT	CumeLOC103503818	0.434923	na	0	0.444126	0	na	na	na	na
pPT	CusaCsa1M660150.1	0.750699	0.645642	0.69791	0.557925	0.752314	0	0	0.456978	0
pPT	CusaCsa3M078260.1	0.521882	0	0	0.746358	0.367476	0	0	0	0
pPT	CusaCsa3M126900.1	0.615848	0.573691	0.563769	0	0.498519	0	0	0	0
pPT	CusaCsa3M822510.1	0	0	0	0	0	0	0	0	0
pPT	CusaCsa3M878750.1	0.525913	0.69518	0.685118	0.592922	0.64766	0.529034	0.574981	0	0
pPT	CusaCsa4M304790.1	0	0	0	0	0	0	0	0	0
pPT	CusaCsa4M364030.1	0	0.603892	0	0	0.433291	0	0	0	0
pPT	CusaCsa5M157330.1	0.783655	0	0.696373	0.631018	0.73453	0	0.587632	0	0
pPT	CusaCsa5M198150.1	0.681828	0	2.11241e-06	1.51283e-06	0.57351	0	0	0.486565	0
pPT	CusaCsa5M523690.1	0.563497	0	0	0	0	0	0	0.577489	0
pPT	CusaCsa5M606650.1	0	0	0	0	0	0	0	0	0
pPT	CusaCsa6M009470.1	0	0	0.61928	0	0	0	0	0	0
pPT	CusaCsa6M514860.1	0	0	0.567956	0	0	0	0	0.498765	0
pPT	CusaCsa6M518130.1	0.605935	0.884124	1	0.639117	0.856682	0	0	0.865342	0.878658
pPT	SolySolyc01g010350.2.1	0.401413	na	0	0.00520741	0.0151138	na	na	na	na
pPT	SolySolyc01g081390.2.1	0.442972	na	0.461431	0.400771	0.40348	na	na	na	na
pPT	SolySolyc02g086650.2.1	0.0313361	na	0.733809	0.419123	0.0758033	na	na	na	na
pPT	SolySolyc03g031740.1.1	0.0130449	na	0.00666292	0.0185003	0.0123489	na	na	na	na
pPT	SolySolyc03g112870.2.1	0.669107	na	0.590924	0.559261	0.528099	na	na	na	na
pPT	SolySolyc04g016280.2.1	0	na	0.00666292	0.109764	0	na	na	na	na
pPT	SolySolyc05g045670.2.1	0	na	0	0	0	na	na	na	na
pPT	SolySolyc05g052790.2.1	0.514568	na	0.397794	0.380252	0.30419	na	na	na	na
pPT	SolySolyc06g060370.2.1	0.521846	na	0.372313	0.480879	0.61653	na	na	na	na
pPT	SolySolyc06g066070.1.1	0	na	0.019834	0.00738546	0.0643736	na	na	na	na
pPT	SolySolyc07g055700.2.1	0.451336	na	0.394924	0.399965	0.372248	na	na	na	na
pPT	SolySolyc07g056530.2.1	0.201483	na	0.27422	0.167305	0.209277	na	na	na	na
pPT	SolySolyc07g064270.2.1	0.752956	na	0.499429	0.695526	0.696578	na	na	na	na
pPT	SolySolyc08g079790.1.1	0.482512	na	0.48661	0.391145	0.261587	na	na	na	na
pPT	SolySolyc10g007610.2.1	0.399695	na	0.382868	0.290057	0.35751	na	na	na	na
pPT	SolySolyc10g008980.2.1	0.463923	na	1	0.77525	0.843041	na	na	na	na
pPT	SolySolyc10g079280.1.1	0.324302	na	0.259557	0.324834	0.374815	na	na	na	na
pPT	SolySolyc10g079910.1.1	0.0301004	na	0.0349838	0.855136	0.0877077	na	na	na	na
pPT	SolySolyc11g012880.1.1	0.109397	na	0.105678	0.305905	0.218845	na	na	na	na
pPT	SolySolyc12g006500.1.1	0.443256	na	0.414593	0.410074	0.411229	na	na	na	na
pPT	SotuPGSC0003DMT400001273	0.0791166	0.356258	0.631083	0.231548	0.0278715	na	na	na	na
pPT	SotuPGSC0003DMT400002701	0.599807	0.698763	0.426974	0.611277	0.795032	na	na	na	na
pPT	SotuPGSC0003DMT400009998	0.258094	0.539889	0.448649	0.406019	0.363726	na	na	na	na
pPT	SotuPGSC0003DMT400013500	0.253767	0.133915	0.176334	0.0717516	0.288172	na	na	na	na
pPT	SotuPGSC0003DMT400021093	0.24511	0.35118	0.17132	0.309353	0.354775	na	na	na	na
pPT	SotuPGSC0003DMT400045308	0.467622	0.529064	0.436651	0.539327	0.652685	na	na	na	na
pPT	SotuPGSC0003DMT400046741	0.428821	0.542486	0.491493	0.642121	0.598018	na	na	na	na
pPT	SotuPGSC0003DMT400052756	0.0464703	0.0245099	0.103159	0.0645688	0.175959	na	na	na	na
pPT	SotuPGSC0003DMT400054846	0.356896	0.358831	0.391668	0.350036	0.231058	na	na	na	na
pPT	SotuPGSC0003DMT400058772	0.471383	0.838672	1	0.694123	0.591583	na	na	na	na
pPT	SotuPGSC0003DMT400062384	0.319062	0.400726	0.347278	0.563198	0.538533	na	na	na	na
pPT	SotuPGSC0003DMT400069910	0.354725	0.490158	0.394491	0.410808	0.446354	na	na	na	na
pPT	SotuPGSC0003DMT400076739	0.166595	0.0367685	0.0493515	0.723322	0.0275695	na	na	na	na
pPT	SotuPGSC0003DMT400094749	0.363747	0.439958	0.42047	0.338945	0.372468	na	na	na	na
SPX	AmtrERM94562	na	na	na	na	na	na	na	na	na
SPX	AmtrERM94563	na	na	na	na	na	na	na	na	na
SPX	AmtrERN00695	na	na	na	na	na	na	na	na	na
SPX	AmtrERN02238	na	na	na	na	na	na	na	na	na
SPX	AmtrERN02263	na	na	na	na	na	na	na	na	na
SPX	AmtrERN03750	na	na	na	na	na	na	na	na	na
SPX	AmtrERN04225	na	na	na	na	na	na	na	na	na
SPX	AmtrERN11357	na	na	na	na	na	na	na	na	na
SPX	AmtrERN18829	na	na	na	na	na	na	na	na	na
SPX	AmtrERN19411	na	na	na	na	na	na	na	na	na
SPX	AT1G02860.1_AtNLA/AtBAH1	0.455006	0.472653	0	0.663838	0.64349	0.610463	0.545152	0.325558	0.309563
SPX	AT1G14040.1_AtPHO1-H3	0.542425	0	0	0	0	0.615128	0.545818	0.272243	0.275242
SPX	AT1G26730.1_AtPHO1-H7	0.492917	0.404375	0	0.421174	0.57197	0.286904	0.277241	0.294235	0.3009
SPX	AT1G35350.1_AtPHO1-H8	0	0.5102	0.672225	0.59166	0	0.312896	0.314229	0.423525	0.424192
SPX	AT1G63010.1_AtSPX-MFS3/PHT5-1	0.724918	0.487321	0.648646	0.568344	0.548491	0.564812	0.642119	0.547151	0.557814
SPX	AT1G68740.1_AtPHO1-H1	0	0	0.389221	0.390136	0	0.406531	0.622792	0.287571	0.535155
SPX	AT1G69480.1_AtPHO1-H10	0.371857	0	0	0	0	0.0939687	0.0953016	0.129623	0.176275
SPX	AT2G03240.1_AtPHO1-H5	0.656341	0.372017	0.38758	0.638429	0	0.409863	0.399533	0.309897	0.334222
SPX	AT2G03250.1_AtPHO1-H6	0	0	0	0	0	na	na	na	na
SPX	AT2G03260.1_AtPHO1-H2	0	0	0	0	0	0.452516	0.438854	0.16028	0.170943
SPX	AT2G26660.1_AtSPX2	0.51262	0	0.546837	0	0	0.472842	0.687438	0.493835	0.654782
SPX	AT2G38920.1_AtNLA2	0	0	0	0	0	0.0289903	0.0259913	0.0193269	0.0236588
SPX	AT2G45130.1_AtSPX3	0.550949	0	0	0.586437	0	0.122293	0.692769	0.0926358	0.403199
SPX	AT3G23430.1_AtPHO1	0.811067	0	0.389871	0	0	0.725425	0.684105	0.31123	0.376874
SPX	AT3G29060.1_AtPHO1-H9	0	0	0	0.410514	0	0.0976341	0.0976341	0.101633	0.095968
SPX	AT4G11810.1_AtSPX-MFS2/PHT5-2	0	0	0	0	0	na	na	na	na
SPX	AT4G22990.1_AtSPX-MFS1/PHT5-3	0	0	0.513776	0	0	na	na	na	na
SPX	AT4G25350.1_AtPHO1-H4	0	0	0	0	0	0.334888	0.264578	0.111963	0.0943019
SPX	AT5G15330.1_AtSPX4	0	0	0	0	0	0.385871	0.316894	0.234255	0.243252
SPX	AT5G20150.1_AtSPX1	0.517023	0	0	0.727679	0.70743	0.396201	0.930023	0.518161	0.866711
SPX	BrolBo1g025610.1	0	0.111616	0.112643	0	0.0338982	na	na	na	na
SPX	BrolBo1g032020.1	0.343862	0.295789	0.106235	0.318776	0.129262	na	na	na	na
SPX	BrolBo1g101920.1	0.287739	0.0240613	0	0	0.0917338	na	na	na	na
SPX	BrolBo2g018680.1	0	0	0	0.0868626	0	na	na	na	na
SPX	BrolBo2g041910.1	0	0	0	0	0	na	na	na	na
SPX	BrolBo2g061160.1	0	0.0244409	0	0.290769	0.0328134	na	na	na	na
SPX	BrolBo2g136730.1	0.508523	0.137882	0.301196	0.251589	0.372727	na	na	na	na
SPX	BrolBo2g147660.1	0	0	0	0.35609	0	na	na	na	na
SPX	BrolBo3g014030.1	0.143978	0.256087	0.404456	0.47344	0.448608	na	na	na	na
SPX	BrolBo3g032980.1	0	0	0	0.115881	0	na	na	na	na
SPX	BrolBo3g037570.1	0	0	0	0	0	na	na	na	na
SPX	BrolBo3g041850.1	0.271625	0.182059	0.167427	0.304031	0.18583	na	na	na	na
SPX	BrolBo4g187900.1	0.280238	0.0580312	0	0.0687623	0.042334	na	na	na	na
SPX	BrolBo4g195380.1	0	0.0797553	0.185689	0	0.10173	na	na	na	na
SPX	BrolBo5g003430.1	0.864227	0.159561	0.145982	0	0.193164	na	na	na	na
SPX	BrolBo5g018050.1	0.623851	0.0609791	0.403408	0.146281	0.157354	na	na	na	na
SPX	BrolBo5g018130.1	0	0	0	0	0.190802	na	na	na	na
SPX	BrolBo5g045030.1	0	0	0	0	0	na	na	na	na
SPX	BrolBo6g095920.1	0	0.0442828	0	0	0	na	na	na	na
SPX	BrolBo6g107200.1	0.0332393	0.230835	0.0840962	0.243714	0.0702831	na	na	na	na
SPX	BrolBo6g108910.1	0	0.161088	0.0710802	0.200542	0	na	na	na	na
SPX	BrolBo7g021360.1	0	0	0	0	0	na	na	na	na
SPX	BrolBo7g040520.1	0.137734	0.0240613	0	0	0.0462111	na	na	na	na
SPX	BrolBo7g081020.1	0.2371	0.331289	0.0202566	0.0279687	0.0310644	na	na	na	na
SPX	BrolBo7g081050.1	0	0	0	0	0	na	na	na	na
SPX	BrolBo8g050640.1	0	0	0	0.031258	0	na	na	na	na
SPX	BrolBo8g107080.1	0.571059	0.353109	0.282918	0.30992	0.190656	na	na	na	na
SPX	BrolBo8g107090.1	0.0589285	0.0433491	0.0203586	0.0518045	0.0891164	na	na	na	na
SPX	BrolBo8g117260.1	0.412531	0.0585854	0	0.0693975	0.0760666	na	na	na	na
SPX	BrolBo9g008780.1	0	0	0	0	0	na	na	na	na
SPX	BrolBo9g028800.1	0.465821	0.49175	0.384414	0.656295	0.443844	na	na	na	na
SPX	BrolBo9g036610.1	0.214088	0.208256	0.151032	0.324423	0.224464	na	na	na	na
SPX	BrolBo9g073020.1	0.290265	0.104269	0.109362	0.0676086	0.0222032	na	na	na	na
SPX	BrolBo9g073030.1	0	0	0	0	0	na	na	na	na
SPX	BrolBo9g093830.1	0	0	0	0.0327361	0.0516348	na	na	na	na
SPX	BrolBo9g164180.1	0.173323	0.138251	0.226225	0.212181	0.185504	na	na	na	na
SPX	BrraBra000106	0	0	0	0	0	na	na	na	na
SPX	BrraBra000373	0	0	0	0	0.189971	na	na	na	na
SPX	BrraBra000539	0.532874	0.478351	0.472108	0.504348	0.415695	na	na	na	na
SPX	BrraBra004017	0.142601	0.0183714	0	0	0	na	na	na	na
SPX	BrraBra004334	0.44336	0.267503	0.142072	0.157135	0.0742389	na	na	na	na
SPX	BrraBra004383	0.0176842	0	0	0.0966513	0.158895	na	na	na	na
SPX	BrraBra006543	0.416178	0.323452	0.317053	0.522688	0.747267	na	na	na	na
SPX	BrraBra008702	0.588574	0.430204	0.415903	0	0.565074	na	na	na	na
SPX	BrraBra010468	0	0	0	0.102479	0	na	na	na	na
SPX	BrraBra013668	0	0.183212	0.372458	0.245012	0.132859	na	na	na	na
SPX	BrraBra014869	0	0	0	0	0.269448	na	na	na	na
SPX	BrraBra014948	0.734946	0.362797	0.19139	0	0.392162	na	na	na	na
SPX	BrraBra016284	0	0.406971	0.602444	0.100493	0.0761281	na	na	na	na
SPX	BrraBra017094	0.0429387	0	0	0.118147	0.14689	na	na	na	na
SPX	BrraBra017393	0	0	0	0.311171	0	na	na	na	na
SPX	BrraBra017394	0.0712876	0.0461538	0	0	0	na	na	na	na
SPX	BrraBra017395	0.47958	0.41938	0.225783	0.27583	0.155936	na	na	na	na
SPX	BrraBra019686	0	0.0701912	0.345296	0	0	na	na	na	na
SPX	BrraBra019688	0.189625	0.0608408	0.0446332	0.0974561	0	na	na	na	na
SPX	BrraBra019689	0	0.193757	0.224868	0	0.12724	na	na	na	na
SPX	BrraBra019690	0.460504	0.286785	0.288152	0.252605	0	na	na	na	na
SPX	BrraBra020088	0.0565911	0.0559967	0	0	0	na	na	na	na
SPX	BrraBra023727	0.667428	0.451334	0.118467	0.0967511	0.439666	na	na	na	na
SPX	BrraBra024691	0	0	0	0	0	na	na	na	na
SPX	BrraBra024782	0.0716754	0	0	0	0	na	na	na	na
SPX	BrraBra024783	0.0930192	0	0.0434118	0	0.0718117	na	na	na	na
SPX	BrraBra024784	0.299769	0.165202	0.230833	0	0	na	na	na	na
SPX	BrraBra026565	0.729937	0.528848	0.444024	0.751518	0.674773	na	na	na	na
SPX	BrraBra026863	0.628692	0.377629	0.208365	0.0946983	0.0714228	na	na	na	na
SPX	BrraBra026864	0	0.0321247	0.264342	0	0	na	na	na	na
SPX	BrraBra027004	0.39544	0.0919948	0.0866731	0.334542	0.315457	na	na	na	na
SPX	BrraBra032581	0.364487	0.128501	0.158664	0.456652	0.150001	na	na	na	na
SPX	BrraBra033080	0	0	0	0.603575	0	na	na	na	na
SPX	BrraBra033353	0.498951	0.221216	0.357574	0	0	na	na	na	na
SPX	BrraBra034426	0	0	0	0	0	na	na	na	na
SPX	BrraBra036222	0	0	0	0	0	na	na	na	na
SPX	BrraBra036635	0.498769	0.397146	0.428835	0.67581	0.485095	na	na	na	na
SPX	BrraBra038357	0	0.0173826	0.023592	0	0	na	na	na	na
SPX	BrraBra040324	0.104762	0.137316	0.0788152	0	0.440576	na	na	na	na
SPX	CaanLOC107840775	na	na	na	na	na	na	na	na	na
SPX	CaanLOC107848334	0.558319	0.911898	0.434137	na	0.938135	na	na	na	na
SPX	CaanLOC107848491	0	0	0	na	0	na	na	na	na
SPX	CaanLOC107851509	na	na	na	na	na	na	na	na	na
SPX	CaanLOC107853739	0.848346	0.717424	0.871067	na	0.771467	na	na	na	na
SPX	CaanLOC107854425	0	0	0	na	0.0238751	na	na	na	na
SPX	CaanLOC107857225	0.144754	0.18491	0.1497	na	0.690853	na	na	na	na
SPX	CaanLOC107858736	0.445744	0.46272	0.197971	na	0.504799	na	na	na	na
SPX	CaanLOC107860509	0.345224	0.165049	0.0236605	na	0.153526	na	na	na	na
SPX	CaanLOC107860510	0.516343	0.668286	0.249516	na	0.529651	na	na	na	na
SPX	CaanLOC107860511	0.516343	0.668286	0.249516	na	0.529651	na	na	na	na
SPX	CaanLOC107860512	0.131067	0.13816	0	na	0.00544312	na	na	na	na
SPX	CaanLOC107863810	0.612187	0.512684	0.630698	na	0.98722	na	na	na	na
SPX	CaanLOC107864208	0	0	0	na	0	na	na	na	na
SPX	CaanLOC107866196	0.15822	0.144134	0.0748276	na	0.0858459	na	na	na	na
SPX	CaanLOC107872695	0.16444	0.174447	0.368247	na	0.39056	na	na	na	na
SPX	CilaCla005570	0.576777	0.839761	0.154871	na	0.795988	0	0	0	0
SPX	CilaCla006686	0.0688949	0.144817	0.032842	na	0.0427268	0	0	0	0
SPX	CilaCla010207	0.203425	0.302754	0.305952	na	0.207036	0	0	0	0
SPX	CilaCla010209	0.455166	0.223018	0	na	0.0115645	0	0	0	0
SPX	CilaCla010313	0.111761	0.16245	0.322741	na	0.065819	0	0	0	0
SPX	CilaCla010314	0.577488	0.566201	0.60588	na	0.669539	0	0	0	0
SPX	CilaCla011494	0.633475	0.63573	0.554127	na	0.458461	0	0	0	0
SPX	CilaCla012239	0.793183	0.656138	0.550631	na	0.340489	0	0	0	0
SPX	CilaCla015062	0.37983	0.429469	0.508937	na	0.482445	0	0	0	0
SPX	CilaCla016705	0.817876	0.74851	0.591042	na	0.532167	0	0	0	0
SPX	CilaCla017584	0.495467	0.542781	0.112002	na	0.274454	0	0	0	0
SPX	CilaCla020350	0.492915	0.324885	0.119946	na	0.436512	0	0	0	0
SPX	CilaCla021503	0.714061	0.53636	0.22429	na	0.641695	0	0	0	0
SPX	CumeLOC103482700	0.367319	na	0	0.38066	0	na	na	na	na
SPX	CumeLOC103483572	0.454268	na	0	0	0	na	na	na	na
SPX	CumeLOC103486720	0	na	0	0	0.422148	na	na	na	na
SPX	CumeLOC103487450	0	na	0	0	0	na	na	na	na
SPX	CumeLOC103489148	0	na	0	0	0	na	na	na	na
SPX	CumeLOC103489150	0.402849	na	0	0	0	na	na	na	na
SPX	CumeLOC103489233	0	na	0	0	0	na	na	na	na
SPX	CumeLOC103492820	0	na	0	0	0.445067	na	na	na	na
SPX	CumeLOC103497222	0	na	0	0	0.478988	na	na	na	na
SPX	CumeLOC103498501	0	na	0.483102	0	0	na	na	na	na
SPX	CumeLOC103498502	0.496561	na	0	0	0	na	na	na	na
SPX	CumeLOC103498504	0	na	0	0	0	na	na	na	na
SPX	CumeLOC103498782	0	na	0	0.415891	0	na	na	na	na
SPX	CumeLOC103499052	0	na	0	0	0	na	na	na	na
SPX	CumeLOC103503345	0.504768	na	0	0	0.361285	na	na	na	na
SPX	CusaCsa1M338930.1	0	0	0	0	0	0	0	0	0
SPX	CusaCsa2M006260.1	0.581866	0	0	0	0.326246	0.624484	0	0	0
SPX	CusaCsa3M134840.1	0.782783	0	0	0	0	0	0	0	0
SPX	CusaCsa3M790460.1	0	0	0	0.546134	0.558967	0	0	0	0
SPX	CusaCsa5M156110.1	0.425477	0	0	0	0.195119	0	0.430899	0	0
SPX	CusaCsa5M471600.1	0	0.593516	0.58355	0	0.484432	0	0	0	0
SPX	CusaCsa5M606370.1	0	0	0	0	0	0	0	0	0
SPX	CusaCsa5M606390.1	0	0	0	0.376704	0.456576	0	0	0	0
SPX	CusaCsa5M608190.1	0	0	0	0	0	0	0	0	0
SPX	CusaCsa5M637670.1	0	0	0	0	0	0	0	0	0
SPX	CusaCsa5M637680.1	0	0	0	0	0.274877	0	0	0	0
SPX	CusaCsa5M637700.1	0	0	0.503328	0	0	0	0	0	0
SPX	CusaCsa6M075110.1	0	0	0	0	0	0	0	0	0
SPX	CusaCsa6M108460.1	0	0	0	0	0.517197	0	0.738313	0	0
SPX	CusaCsa7M396470.1	0	0.563369	0.553464	0.463336	0	0	0	0	0
SPX	SolySolyc01g090890.2.1	0.0618798	na	0.0498473	0.0275984	0.0144273	na	na	na	na
SPX	SolySolyc01g091870.2.1	0.237129	na	0.0885533	0.0975565	0	na	na	na	na
SPX	SolySolyc02g067160.2.1	0.387268	na	0.245579	0.443053	0.347407	na	na	na	na
SPX	SolySolyc02g088210.2.1	0.375323	na	0.236812	0.325628	0.179344	na	na	na	na
SPX	SolySolyc02g088220.2.1	0.408961	na	0.295848	0.252587	0.353608	na	na	na	na
SPX	SolySolyc02g088230.2.1	0.260101	na	0.417068	0.211913	0.244379	na	na	na	na
SPX	SolySolyc02g088250.2.1	0.54979	na	0.0263316	0.0598547	0.194108	na	na	na	na
SPX	SolySolyc05g010060.2.1	0.12072	na	0.0771732	0.269318	0.155042	na	na	na	na
SPX	SolySolyc05g013180.2.1	0.0855726	na	0.177481	0.184352	0.0171548	na	na	na	na
SPX	SolySolyc08g007800.2.1	0.0971587	na	0.0923014	0.268806	0.202281	na	na	na	na
SPX	SolySolyc08g060920.2.1	0.634928	na	0.438318	0.557349	0.382808	na	na	na	na
SPX	SolySolyc08g068240.1.1	0.00299756	na	0	0.0123489	0	na	na	na	na
SPX	SolySolyc08g080200.2.1	0.399857	na	0.467104	0.512942	0.552273	na	na	na	na
SPX	SolySolyc09g075040.2.1	0.263988	na	0.130936	0.149225	0.115165	na	na	na	na
SPX	SolySolyc09g090360.2.1	0.730562	na	0.117968	0.217232	0.198453	na	na	na	na
SPX	SolySolyc11g045230.1.1	0.172962	na	0.0598547	0.477462	0.021156	na	na	na	na
SPX	SolySolyc12g009480.1.1	0.561946	na	0.392679	0.441791	0.378957	na	na	na	na
SPX	SolySolyc12g056440.1.1	0.42343	na	0.352137	0.251872	0.321432	na	na	na	na
SPX	SotuPGSC0003DMT400003384	0.358664	0.26155	0.299777	0.222695	0.205645	na	na	na	na
SPX	SotuPGSC0003DMT400003629	0.126859	0.253278	0.184109	0.11807	0.100852	na	na	na	na
SPX	SotuPGSC0003DMT400007496	0.384162	0.176504	0.296174	0.299654	0.286457	na	na	na	na
SPX	SotuPGSC0003DMT400029648	0.269144	0.10773	0.135685	0.20203	0.230513	na	na	na	na
SPX	SotuPGSC0003DMT400032620	0.0505475	0.213351	0.0298292	0.376879	0.0623351	na	na	na	na
SPX	SotuPGSC0003DMT400040971	0.234896	0.186978	0.35353	0.334046	0.410102	na	na	na	na
SPX	SotuPGSC0003DMT400044207	0.592625	0.351098	0.0855056	0.319401	0.139914	na	na	na	na
SPX	SotuPGSC0003DMT400058570	0.430725	0.4325	0.516148	0.545054	0.393607	na	na	na	na
SPX	SotuPGSC0003DMT400058855	0.119854	0.0800388	0.0352836	0.595461	0.172462	na	na	na	na
SPX	SotuPGSC0003DMT400064708	0.329437	0.269221	0.285957	0.342997	0.279912	na	na	na	na
SPX	SotuPGSC0003DMT400066925	0	0.0335457	0.0316194	0	0.130118	na	na	na	na
SPX	SotuPGSC0003DMT400073008	0.0741156	0.0696412	0.066061	0.230819	0.154968	na	na	na	na
SPX	SotuPGSC0003DMT400091701	0	0	0	0	0	na	na	na	na
